# Supplementary material for: 4-(3-Methoxy­phen­oxy)butyric acid
Source: Acta Crystallogr Sect E Struct Rep Online. 2009 Mar 19;65(Pt 4):o778. doi: 10.1107/S1600536809008186 (PMC2968774; doi:10.1107/S1600536809008186)
Supplement: Supplementary file 1 [file e-65-0o778-sup1.cif]

##############################################################################
###                                                                        ###
###        Electronic paper (Acta Crystallographica Section E)             ###
###                                                                        ###
##############################################################################
#                                                                            #
# This CIF contains the data in a paper accepted for publication in Acta     #
# Crystallographica Section E. It conforms to the requirements of Notes      #
# for Authors for Section E, and has been peer reviewed under the auspices   #
# of the IUCr Commission on Journals.                                        #
#                                                                            #
# Full details of the Crystallographic Information File format               #
# are given in the paper "The Crystallographic Information File (CIF):       #
# a New Standard Archive File for Crystallography" by S. R. Hall, F. H.      #
# Allen and I. D. Brown [Acta Cryst. (1991), A47, 655-685].                  #
#                                                                            #
# The current version of the core CIF dictionary is obtainable from          #
# ftp://ftp.iucr.org/pub/cif_core.dic. The current version number is 2.4.    #
#                                                                            #
# Software is freely available for graphical display of the structure(s) in  #
# this CIF.  For information consult the CIF home page http://www.iucr.org/  #
# cif/home.html                                                              #
#                                                                            #
# This file may be used for bona fide research purposes within the           #
# scientific community so long as proper attribution is given to the journal # 
# article from which it was obtained.                                        #
#                                                                            #
##############################################################################
                                             
data_I
_audit_creation_method     SHELXL-97
_chemical_name_systematic
;
4-(3-Methoxyphenoxy)butyric acid
;
_chemical_name_common     ?
_chemical_formula_moiety     'C11 H14 O4'
_chemical_formula_sum     'C11 H14 O4'
_chemical_formula_iupac     'C11 H14 O4'
_chemical_formula_weight     210.22
_chemical_melting_point     ?
_symmetry_cell_setting     Monoclinic
_symmetry_space_group_name_H-M     'P 21/n'
_symmetry_space_group_name_Hall     '-P 2yn'
loop_
    _symmetry_equiv_pos_as_xyz
    'x, y, z'
    '-x+1/2, y+1/2, -z+1/2'
    '-x, -y, -z'
    'x-1/2, -y-1/2, z-1/2'
_cell_length_a     9.6509(6)
_cell_length_b     5.3998(4)
_cell_length_c     20.2033(13)
_cell_angle_alpha     90.00
_cell_angle_beta     90.822(5)
_cell_angle_gamma     90.00
_cell_volume     1052.74(12)
_cell_formula_units_Z     4
_cell_measurement_reflns_used     15224
_cell_measurement_theta_min     3.7
_cell_measurement_theta_max     29.5
_cell_measurement_temperature     173(2)
_exptl_crystal_description     block
_exptl_crystal_colour     colourless
_exptl_crystal_size_max     0.32
_exptl_crystal_size_mid     0.27
_exptl_crystal_size_min     0.25
_exptl_crystal_density_diffrn     1.326
_exptl_crystal_density_meas     ?
_exptl_crystal_density_method     'not measured'
_exptl_crystal_F_000     448
_exptl_absorpt_coefficient_mu     0.101
_exptl_absorpt_correction_type     none
_exptl_absorpt_process_details     ?
_exptl_absorpt_correction_T_min     ?
_exptl_absorpt_correction_T_max     ?
_exptl_special_details
;
;
_diffrn_ambient_temperature     173(2)
_diffrn_radiation_type     MoK\a
_diffrn_radiation_wavelength     0.71073
_diffrn_radiation_source     'fine-focus sealed tube'
_diffrn_radiation_monochromator     graphite
_diffrn_measurement_device_type     'Stoe IPDS-II two-circle'
_diffrn_measurement_method     \w
_diffrn_detector_area_resol_mean     ?
_diffrn_reflns_number     15489
_diffrn_reflns_av_R_equivalents     0.0572
_diffrn_reflns_av_sigmaI/netI     0.0315
_diffrn_reflns_theta_min     3.66
_diffrn_reflns_theta_max     29.56
_diffrn_reflns_theta_full     25.00
_diffrn_measured_fraction_theta_max     0.997
_diffrn_measured_fraction_theta_full     0.997
_diffrn_reflns_limit_h_min     -13
_diffrn_reflns_limit_h_max     13
_diffrn_reflns_limit_k_min     -7
_diffrn_reflns_limit_k_max     7
_diffrn_reflns_limit_l_min     -28
_diffrn_reflns_limit_l_max     25
_diffrn_standards_number     0
_diffrn_standards_interval_count     .
_diffrn_standards_interval_time     .
_diffrn_standards_decay_%     ?
_refine_special_details
;
Refinement of <i>F</i>^2^ against ALL reflections. The weighted <i>R</i>-factor
<i>wR</i> and goodness of fit <i>S</i> are based on <i>F</i>^2^, conventional
<i>R</i>-factors <i>R</i> are based on <i>F</i>, with <i>F</i> set to zero for
negative <i>F</i>^2^. The threshold expression of <i>F</i>^2^ >
\s(<i>F</i>^2^) is used only for calculating <i>R</i>-factors(gt) <i>etc</i>.
and is not relevant to the choice of reflections for refinement.
<i>R</i>-factors based on <i>F</i>^2^ are statistically about twice as large
as those based on <i>F</i>, and <i>R</i>- factors based on ALL data will be
even larger.
;
_reflns_number_total     2945
_reflns_number_gt     2458
_reflns_threshold_expression     I>2\s(I)
_refine_ls_structure_factor_coef     Fsqd
_refine_ls_matrix_type     full
_refine_ls_R_factor_all     0.0504
_refine_ls_R_factor_gt     0.0426
_refine_ls_wR_factor_gt     0.1156
_refine_ls_wR_factor_ref     0.1202
_refine_ls_goodness_of_fit_ref     1.073
_refine_ls_restrained_S_all     1.073
_refine_ls_number_reflns     2945
_refine_ls_number_parameters     142
_refine_ls_number_restraints     0
_refine_ls_hydrogen_treatment     mixed
_refine_ls_weighting_scheme     calc
_refine_ls_weighting_details
         'calc w=1/[\s^2^(Fo^2^)+(0.0677P)^2^+0.1161P] where P=(Fo^2^+2Fc^2^)/3'
_atom_sites_solution_hydrogens     geom
_atom_sites_solution_primary     direct
_atom_sites_solution_secondary     difmap
_refine_ls_shift/su_max     0.001
_refine_ls_shift/su_mean     0.000
_refine_diff_density_max     0.313
_refine_diff_density_min     -0.202
_refine_ls_extinction_method     'SHELXL97 (Sheldrick, 2008)'
_refine_ls_extinction_coef     0.048(5)
_refine_ls_extinction_expression
                                  'Fc^*^=kFc[1+0.001xFc^2^\l^3^/sin(2\q)]^-1/4^'
loop_
    _atom_type_symbol
    _atom_type_description
    _atom_type_scat_dispersion_real
    _atom_type_scat_dispersion_imag
    _atom_type_scat_source
    'C' 'C' 0.0033 0.0016
                         'International Tables Vol C Tables 4.2.6.8 and 6.1.1.4'
    'H' 'H' 0.0000 0.0000
                         'International Tables Vol C Tables 4.2.6.8 and 6.1.1.4'
    'O' 'O' 0.0106 0.0060
                         'International Tables Vol C Tables 4.2.6.8 and 6.1.1.4'
_computing_data_collection     'X-AREA (Stoe & Cie, 2001)'
_computing_cell_refinement     'X-AREA (Stoe & Cie, 2001)'
_computing_data_reduction     'X-AREA (Stoe & Cie, 2001)'
_computing_structure_solution     'SHELXS97 (Sheldrick, 2008)'
_computing_structure_refinement     'SHELXL97 (Sheldrick, 2008)'
_computing_molecular_graphics
 'XP in SHELXTL-Plus (Sheldrick, 2008) and Mercury (Bruno <i>et al.</i>,  2002)'
_computing_publication_material
                            'SHELXL97 (Sheldrick, 2008) and PLATON (Spek, 2009)'
loop_
    _atom_site_type_symbol
    _atom_site_label
    _atom_site_fract_x
    _atom_site_fract_y
    _atom_site_fract_z
    _atom_site_U_iso_or_equiv
    _atom_site_adp_type
    _atom_site_calc_flag
    _atom_site_refinement_flags
    _atom_site_occupancy
    _atom_site_disorder_assembly
    _atom_site_disorder_group
    O O1 0.32321(7) 0.55314(15) 0.64594(4) 0.03035(19) Uani d . 1 . .
    C C1 0.36009(11) 0.72446(18) 0.59488(5) 0.0263(2) Uani d . 1 . .
    H H1A 0.3840 0.6344 0.5539 0.032 Uiso calc R 1 . .
    H H1B 0.4411 0.8248 0.6091 0.032 Uiso calc R 1 . .
    C C2 0.23475(10) 0.89015(19) 0.58265(5) 0.0265(2) Uani d . 1 . .
    H H2A 0.2151 0.9860 0.6232 0.032 Uiso calc R 1 . .
    H H2B 0.1527 0.7866 0.5721 0.032 Uiso calc R 1 . .
    C C3 0.26116(11) 1.0679(2) 0.52546(5) 0.0286(2) Uani d . 1 . .
    H H3A 0.3491 1.1572 0.5343 0.034 Uiso calc R 1 . .
    H H3B 0.2727 0.9704 0.4844 0.034 Uiso calc R 1 . .
    C C4 0.14701(11) 1.25525(19) 0.51430(5) 0.0269(2) Uani d . 1 . .
    O O41 0.17803(9) 1.41971(15) 0.46803(4) 0.0342(2) Uani d . 1 . .
    H H41 0.1036(18) 1.526(3) 0.4617(8) 0.056(5) Uiso d . 1 . .
    O O42 0.03810(8) 1.25686(16) 0.54438(5) 0.0382(2) Uani d . 1 . .
    C C11 0.42179(10) 0.38789(18) 0.66811(5) 0.0245(2) Uani d . 1 . .
    C C12 0.55358(10) 0.36401(18) 0.64103(5) 0.0253(2) Uani d . 1 . .
    H H12 0.5814 0.4682 0.6058 0.030 Uiso calc R 1 . .
    C C13 0.64437(10) 0.18317(18) 0.66685(5) 0.0243(2) Uani d . 1 . .
    C C14 0.60524(11) 0.02991(19) 0.71884(5) 0.0263(2) Uani d . 1 . .
    H H14 0.6668 -0.0927 0.7358 0.032 Uiso calc R 1 . .
    C C15 0.47284(10) 0.06066(19) 0.74563(5) 0.0278(2) Uani d . 1 . .
    H H15 0.4454 -0.0420 0.7813 0.033 Uiso calc R 1 . .
    C C16 0.38130(11) 0.23721(19) 0.72120(5) 0.0270(2) Uani d . 1 . .
    H H16 0.2923 0.2562 0.7401 0.032 Uiso calc R 1 . .
    O O13 0.77149(8) 0.17389(15) 0.63728(4) 0.0316(2) Uani d . 1 . .
    C C17 0.86678(11) -0.0111(2) 0.66159(5) 0.0334(3) Uani d . 1 . .
    H H17A 0.8863 0.0179 0.7087 0.050 Uiso calc R 1 . .
    H H17B 0.9532 -0.0014 0.6369 0.050 Uiso calc R 1 . .
    H H17C 0.8257 -0.1758 0.6558 0.050 Uiso calc R 1 . .
loop_
    _atom_site_aniso_label
    _atom_site_aniso_U_11
    _atom_site_aniso_U_22
    _atom_site_aniso_U_33
    _atom_site_aniso_U_12
    _atom_site_aniso_U_13
    _atom_site_aniso_U_23
    O1 0.0250(4) 0.0310(4) 0.0350(4) 0.0067(3) 0.0021(3) 0.0095(3)
    C1 0.0255(5) 0.0255(5) 0.0277(5) 0.0032(4) -0.0012(4) 0.0029(4)
    C2 0.0262(5) 0.0251(5) 0.0281(5) 0.0052(4) -0.0032(4) 0.0004(4)
    C3 0.0290(5) 0.0275(5) 0.0294(5) 0.0056(4) -0.0011(4) 0.0014(4)
    C4 0.0291(5) 0.0247(5) 0.0268(5) 0.0022(4) -0.0036(4) 0.0007(4)
    O41 0.0362(4) 0.0313(4) 0.0351(4) 0.0080(3) 0.0025(3) 0.0096(3)
    O42 0.0318(4) 0.0371(5) 0.0458(5) 0.0105(3) 0.0055(4) 0.0148(4)
    C11 0.0238(4) 0.0231(4) 0.0266(5) 0.0024(3) -0.0027(4) 0.0014(4)
    C12 0.0263(5) 0.0255(5) 0.0240(4) 0.0018(3) -0.0002(3) 0.0035(3)
    C13 0.0237(4) 0.0257(4) 0.0235(4) 0.0021(3) -0.0008(3) -0.0002(4)
    C14 0.0273(5) 0.0250(5) 0.0265(5) 0.0018(4) -0.0033(4) 0.0035(4)
    C15 0.0280(5) 0.0282(5) 0.0273(5) -0.0025(4) -0.0011(4) 0.0050(4)
    C16 0.0245(5) 0.0286(5) 0.0280(5) -0.0010(4) 0.0002(4) 0.0020(4)
    O13 0.0266(4) 0.0380(4) 0.0303(4) 0.0100(3) 0.0048(3) 0.0095(3)
    C17 0.0301(5) 0.0382(6) 0.0319(5) 0.0128(4) 0.0026(4) 0.0059(4)
_geom_special_details
;
All e.s.d.'s (except the e.s.d. in the dihedral angle between two l.s. planes)
are estimated using the full covariance matrix. The cell e.s.d.'s are taken
into account individually in the estimation of e.s.d.'s in distances, angles
and torsion angles; correlations between e.s.d.'s in cell parameters are only
used when they are defined by crystal symmetry. An approximate (isotropic)
treatment of cell e.s.d.'s is used for estimating e.s.d.'s involving l.s.
planes.
;
loop_
    _geom_bond_atom_site_label_1
    _geom_bond_atom_site_label_2
    _geom_bond_site_symmetry_2
    _geom_bond_distance
    _geom_bond_publ_flag
    O1 C11 . 1.3747(11) ?
    O1 C1 . 1.4343(12) ?
    C1 C2 . 1.5219(13) ?
    C1 H1A . 0.9900 ?
    C1 H1B . 0.9900 ?
    C2 C3 . 1.5263(14) ?
    C2 H2A . 0.9900 ?
    C2 H2B . 0.9900 ?
    C3 C4 . 1.5103(14) ?
    C3 H3A . 0.9900 ?
    C3 H3B . 0.9900 ?
    C4 O42 . 1.2217(13) ?
    C4 O41 . 1.3268(13) ?
    O41 H41 . 0.927(18) ?
    C11 C12 . 1.3977(13) ?
    C11 C16 . 1.4061(14) ?
    C12 C13 . 1.4072(13) ?
    C12 H12 . 0.9500 ?
    C13 O13 . 1.3732(12) ?
    C13 C14 . 1.3935(14) ?
    C14 C15 . 1.4047(14) ?
    C14 H14 . 0.9500 ?
    C15 C16 . 1.3858(14) ?
    C15 H15 . 0.9500 ?
    C16 H16 . 0.9500 ?
    O13 C17 . 1.4394(12) ?
    C17 H17A . 0.9800 ?
    C17 H17B . 0.9800 ?
    C17 H17C . 0.9800 ?
loop_
    _geom_angle_atom_site_label_1
    _geom_angle_atom_site_label_2
    _geom_angle_atom_site_label_3
    _geom_angle_site_symmetry_1
    _geom_angle_site_symmetry_3
    _geom_angle
    _geom_angle_publ_flag
    C11 O1 C1 . . 118.38(8) ?
    O1 C1 C2 . . 106.92(8) ?
    O1 C1 H1A . . 110.3 ?
    C2 C1 H1A . . 110.3 ?
    O1 C1 H1B . . 110.3 ?
    C2 C1 H1B . . 110.3 ?
    H1A C1 H1B . . 108.6 ?
    C1 C2 C3 . . 110.58(8) ?
    C1 C2 H2A . . 109.5 ?
    C3 C2 H2A . . 109.5 ?
    C1 C2 H2B . . 109.5 ?
    C3 C2 H2B . . 109.5 ?
    H2A C2 H2B . . 108.1 ?
    C4 C3 C2 . . 113.88(9) ?
    C4 C3 H3A . . 108.8 ?
    C2 C3 H3A . . 108.8 ?
    C4 C3 H3B . . 108.8 ?
    C2 C3 H3B . . 108.8 ?
    H3A C3 H3B . . 107.7 ?
    O42 C4 O41 . . 123.38(9) ?
    O42 C4 C3 . . 124.16(9) ?
    O41 C4 C3 . . 112.46(9) ?
    C4 O41 H41 . . 109.2(11) ?
    O1 C11 C12 . . 124.18(9) ?
    O1 C11 C16 . . 115.18(9) ?
    C12 C11 C16 . . 120.64(9) ?
    C11 C12 C13 . . 118.96(9) ?
    C11 C12 H12 . . 120.5 ?
    C13 C12 H12 . . 120.5 ?
    O13 C13 C14 . . 124.03(9) ?
    O13 C13 C12 . . 114.80(8) ?
    C14 C13 C12 . . 121.16(9) ?
    C13 C14 C15 . . 118.56(9) ?
    C13 C14 H14 . . 120.7 ?
    C15 C14 H14 . . 120.7 ?
    C16 C15 C14 . . 121.53(9) ?
    C16 C15 H15 . . 119.2 ?
    C14 C15 H15 . . 119.2 ?
    C15 C16 C11 . . 119.14(9) ?
    C15 C16 H16 . . 120.4 ?
    C11 C16 H16 . . 120.4 ?
    C13 O13 C17 . . 116.57(8) ?
    O13 C17 H17A . . 109.5 ?
    O13 C17 H17B . . 109.5 ?
    H17A C17 H17B . . 109.5 ?
    O13 C17 H17C . . 109.5 ?
    H17A C17 H17C . . 109.5 ?
    H17B C17 H17C . . 109.5 ?
loop_
    _geom_torsion_atom_site_label_1
    _geom_torsion_atom_site_label_2
    _geom_torsion_atom_site_label_3
    _geom_torsion_atom_site_label_4
    _geom_torsion_site_symmetry_1
    _geom_torsion_site_symmetry_2
    _geom_torsion_site_symmetry_3
    _geom_torsion_site_symmetry_4
    _geom_torsion
    _geom_torsion_publ_flag
    C11 O1 C1 C2 . . . . -177.45(8) ?
    O1 C1 C2 C3 . . . . -176.12(8) ?
    C1 C2 C3 C4 . . . . -174.52(9) ?
    C2 C3 C4 O42 . . . . -5.13(16) ?
    C2 C3 C4 O41 . . . . 174.73(9) ?
    C1 O1 C11 C12 . . . . -4.53(15) ?
    C1 O1 C11 C16 . . . . 175.88(9) ?
    O1 C11 C12 C13 . . . . -178.30(9) ?
    C16 C11 C12 C13 . . . . 1.27(15) ?
    C11 C12 C13 O13 . . . . -179.83(9) ?
    C11 C12 C13 C14 . . . . -0.36(15) ?
    O13 C13 C14 C15 . . . . 178.91(9) ?
    C12 C13 C14 C15 . . . . -0.52(15) ?
    C13 C14 C15 C16 . . . . 0.51(16) ?
    C14 C15 C16 C11 . . . . 0.38(16) ?
    O1 C11 C16 C15 . . . . 178.32(9) ?
    C12 C11 C16 C15 . . . . -1.28(15) ?
    C14 C13 O13 C17 . . . . 1.43(15) ?
    C12 C13 O13 C17 . . . . -179.11(9) ?
loop_
    _geom_hbond_atom_site_label_D
    _geom_hbond_atom_site_label_H
    _geom_hbond_atom_site_label_A
    _geom_hbond_site_symmetry_A
    _geom_hbond_distance_DH
    _geom_hbond_distance_HA
    _geom_hbond_distance_DA
    _geom_hbond_angle_DHA
    O41 H41 O42 3_586 0.927(18) 1.804(19) 2.7292(11) 175.5(16)
    C17 H17B O42 1_645 0.98 2.48 3.2477(14) 135
data_global
_journal_date_recd_electronic     2009-03-05
_journal_date_accepted     2009-03-05
_journal_name_full     'Acta Crystallographica, Section E'
_journal_year     2009
_journal_volume     65
_journal_issue      4
_journal_page_first     o778
_journal_page_last     o778
_journal_paper_category     QO
_journal_coeditor_code     NG2557
_publ_contact_author
;
      Dr. Michael Bolte
      Institut f\"ur Anorganische Chemie
      J. W. Goethe-Universit\"at
      Max-von-Laue-Str. 7
      60438 Frankfurt/Main
      Germany
;
_publ_contact_author_email     bolte@chemie.uni-frankfurt.de
_publ_contact_author_fax     '49 69 798 29239'
_publ_contact_author_phone     '49 69 798 29136'
_publ_section_title
;
4-(3-Methoxyphenoxy)butyric acid
;
loop_
    _publ_author_name
    _publ_author_address
    'Heilmann-Brohl, Julia'
;     \'Ecole Nationale Sup\'erieure de Chimie de Paris
      Laboratoire De Chimie et Biochimie des Complexes Mol\'eculaires
      11 rue Pierre et Marie Curie
      75231 Paris Cedex 05
      France
;
    'Jaouen, G\'erard'
;     \'Ecole Nationale Sup\'erieure de Chimie de Paris
      Laboratoire De Chimie et Biochimie des Complexes Mol\'eculaires
      11 rue Pierre et Marie Curie
      75231 Paris Cedex 05
      France
;
    'Bolte, Michael'
;     Institut f\"ur Anorganische Chemie
      J. W. Goethe-Universit\"at Frankfurt
      Max-von-Laue-Strasse 7
      60438 Frankfurt/Main
      Germany
;
