# Supplementary material for: 4-(3-Methoxy­phen­oxy)butyric acid
Source: Acta Crystallogr Sect E Struct Rep Online. 2009 Mar 19;65(Pt 4):o778. doi: 10.1107/S1600536809008186 (PMC2968774; doi:10.1107/S1600536809008186)
Supplement: Supplementary file 2 [file e-65-0o778-Isup2.hkl]

# 
# h,k,l, Fc-squared, Fo-squared, sigma(Fo-squared) and status flag 
# 
data_I
_shelx_title ' jh2 in P21/n' 
_shelx_refln_list_code          4 
_shelx_F_calc_maximum      148.22 
_exptl_crystal_F_000       448.00 
_reflns_d_resolution_high  0.7203 
 
loop_ 
 _symmetry_equiv_pos_as_xyz 
 'x, y, z' 
 '-x+1/2, y+1/2, -z+1/2' 
 '-x, -y, -z' 
 'x-1/2, -y-1/2, z-1/2' 
 
_cell_length_a     9.6509 
_cell_length_b     5.3998 
_cell_length_c    20.2033 
_cell_angle_alpha  90.000 
_cell_angle_beta   90.822 
_cell_angle_gamma  90.000 
 
_shelx_F_squared_multiplier     1.000 
 
loop_ 
 _refln_index_h 
 _refln_index_k 
 _refln_index_l 
 _refln_F_squared_calc 
 _refln_F_squared_meas 
 _refln_F_squared_sigma 
 _refln_observed_status 
   2   0   0     1898.65     1583.13     27.46 o 
   4   0   0      637.58      550.93     13.72 o 
   6   0   0       19.59       11.39      0.82 o 
   8   0   0       90.62      102.48      1.71 o 
  10   0   0      353.90      368.18     26.14 o 
  12   0   0        5.08        6.44      1.37 o 
   1   1   0       19.66       14.45      0.78 o 
   2   1   0     2451.64     2254.37     35.56 o 
   3   1   0      180.96      160.55      2.83 o 
   4   1   0        1.35        3.48      0.75 o 
   5   1   0        3.72        4.51      0.53 o 
   6   1   0       30.36       32.77      1.11 o 
   7   1   0       73.00       75.88      2.42 o 
   8   1   0     1222.58     1258.88     37.31 o 
   9   1   0       16.61       16.34      0.91 o 
  10   1   0       44.06       44.85      3.80 o 
  11   1   0       12.44       12.80      0.98 o 
  12   1   0        7.38        9.62      1.12 o 
  13   1   0       22.11       21.74      1.85 o 
   0   2   0        0.57        0.52      0.28 o 
   1   2   0      737.72      672.38     17.00 o 
   2   2   0      184.97      182.19      2.26 o 
   3   2   0      199.83      177.46      5.08 o 
   4   2   0       56.48       67.56      1.23 o 
   5   2   0       14.28       20.13      0.77 o 
   6   2   0       15.73       15.42      0.73 o 
   7   2   0      175.80      181.71      3.82 o 
   8   2   0       66.02       60.72      1.96 o 
   9   2   0       23.68       25.53      1.09 o 
  10   2   0      113.37      119.06      5.34 o 
  11   2   0       11.53        9.42      1.21 o 
  12   2   0       63.07       60.58      5.48 o 
   1   3   0       46.44       47.74      0.94 o 
   2   3   0       12.37       13.08      0.73 o 
   3   3   0      171.69      182.90      4.50 o 
   4   3   0      452.04      460.07     10.13 o 
   5   3   0        7.65       10.18      0.72 o 
   6   3   0       38.15       48.07      1.20 o 
   7   3   0      302.16      312.82      7.72 o 
   8   3   0       32.71       31.14      1.27 o 
   9   3   0       60.46       63.51      2.56 o 
  10   3   0      123.93      133.99      6.50 o 
  11   3   0        2.73        2.95      1.18 o 
  12   3   0       86.21       70.40      5.35 o 
   0   4   0      193.88      189.93     10.85 o 
   1   4   0      145.90      145.88      3.09 o 
   2   4   0       60.89       56.66      1.16 o 
   3   4   0      123.78      141.02      1.76 o 
   4   4   0      400.92      443.83      9.63 o 
   5   4   0       30.50       28.83      1.24 o 
   6   4   0      166.53      148.68      5.91 o 
   7   4   0       23.20       25.51      0.92 o 
   8   4   0      114.81      128.80      7.73 o 
   9   4   0       66.10       61.36      3.17 o 
  10   4   0        2.67        2.38      0.93 o 
  11   4   0        7.63        8.25      1.24 o 
   1   5   0       20.28       22.30      0.88 o 
   2   5   0      174.92      181.27      7.00 o 
   3   5   0       30.03       33.46      1.79 o 
   4   5   0      131.36      127.55      4.45 o 
   5   5   0       99.04       96.68      3.58 o 
   6   5   0        0.00       -0.19      0.82 o 
   7   5   0       18.55       20.91      1.13 o 
   8   5   0        1.02        0.64      0.97 o 
   9   5   0        3.86        5.70      1.17 o 
   0   6   0      190.59      200.34     12.53 o 
   1   6   0       42.94       49.01      1.47 o 
   2   6   0        0.41        1.59      0.93 o 
   3   6   0       17.36       20.16      1.07 o 
   4   6   0        0.81        0.06      1.03 o 
   5   6   0        0.02        1.28      0.96 o 
   6   6   0       16.22       14.06      1.13 o 
   7   6   0        1.37        2.16      0.98 o 
   8   6   0        0.71        0.68      1.85 o 
   1   7   0       41.28       39.72      1.63 o 
   2   7   0       25.40       22.15      1.40 o 
   3   7   0        1.96        2.56      1.26 o 
   4   7   0        0.00        1.20      1.42 o 
 -13   0   1       27.71       28.21      4.38 o 
 -11   0   1        8.07        7.56      1.35 o 
  -9   0   1        0.10        1.48      0.91 o 
  -7   0   1      149.47      149.02      3.28 o 
  -5   0   1     1113.79     1219.48     21.95 o 
  -3   0   1        1.54        1.87      0.35 o 
   3   0   1       94.55       70.18      2.84 o 
   5   0   1      344.68      333.53      7.17 o 
   7   0   1      188.30      190.94      6.56 o 
   9   0   1       11.12       10.68      1.06 o 
  11   0   1       36.90       41.48      2.08 o 
  13   0   1       39.48       32.75      5.65 o 
 -13   1   1        2.68        3.90      1.20 o 
 -12   1   1        2.48        2.45      1.05 o 
 -11   1   1        1.48        2.98      1.00 o 
 -10   1   1      265.16      269.26     10.95 o 
  -9   1   1        0.26        0.28      0.77 o 
  -8   1   1      264.66      268.97      8.49 o 
  -7   1   1      270.75      276.93      6.19 o 
  -6   1   1      882.17      897.85     15.46 o 
  -5   1   1      276.22      295.14      7.00 o 
  -4   1   1        9.61       10.46      0.61 o 
  -3   1   1      290.52      252.55      4.61 o 
  -2   1   1       57.09       40.97      1.17 o 
  -1   1   1      644.53      523.75      5.10 o 
   0   1   1       10.81        6.07      0.43 o 
   1   1   1     1851.34     1487.80     21.11 o 
   2   1   1     2132.68     1920.46     40.68 o 
   3   1   1      553.56      517.07      7.52 o 
   4   1   1     2117.54     2116.13     28.55 o 
   5   1   1      312.23      316.66     14.05 o 
   6   1   1      201.03      206.76      5.72 o 
   7   1   1      107.29      114.32      3.11 o 
   8   1   1      956.54      973.51     33.24 o 
   9   1   1        0.26        0.83      0.77 o 
  10   1   1       44.23       41.88      1.85 o 
  11   1   1        2.68        3.35      0.78 o 
  12   1   1       23.60       23.46      1.85 o 
  13   1   1       21.35       20.58      2.10 o 
 -12   2   1       23.61       25.41      2.14 o 
 -11   2   1       21.29       22.82      1.83 o 
 -10   2   1       13.26       11.76      0.98 o 
  -9   2   1        1.64        3.01      0.77 o 
  -8   2   1       68.66       73.13      2.33 o 
  -7   2   1      558.08      538.56     19.93 o 
  -6   2   1      922.25      838.38     42.59 o 
  -5   2   1        8.45        6.95      0.57 o 
  -4   2   1      609.08      562.01     23.83 o 
  -3   2   1     2100.93     2109.75     48.57 o 
  -2   2   1       32.37       31.69      1.27 o 
  -1   2   1      328.19      302.60      4.04 o 
   0   2   1      390.91      352.66      5.56 o 
   1   2   1       46.59       46.43      1.01 o 
   2   2   1     2233.29     2115.51     24.15 o 
   3   2   1      409.52      449.21      4.72 o 
   4   2   1      423.96      386.09     14.54 o 
   5   2   1      689.14      660.10      8.22 o 
   6   2   1        3.71        3.96      0.58 o 
   7   2   1       68.17       71.08      2.19 o 
   8   2   1       93.21       87.90      4.71 o 
   9   2   1       20.36       23.44      1.04 o 
  10   2   1        2.45        2.53      0.96 o 
  11   2   1       48.82       55.31      2.54 o 
  12   2   1        5.69        6.55      1.07 o 
 -12   3   1        4.45        4.34      1.43 o 
 -11   3   1       33.20       32.22      2.60 o 
 -10   3   1       22.14       28.16      1.47 o 
  -9   3   1       26.82       30.00      1.52 o 
  -8   3   1       85.49       78.86      2.44 o 
  -7   3   1      127.99      135.59      2.60 o 
  -6   3   1       69.08       67.88      1.96 o 
  -5   3   1       73.22       71.31      2.26 o 
  -4   3   1       94.93       87.98      3.88 o 
  -3   3   1       21.92       23.03      0.82 o 
  -2   3   1      236.66      242.39      2.73 o 
  -1   3   1      432.76      410.04     10.70 o 
   0   3   1        8.00        8.40      0.54 o 
   1   3   1      186.31      180.08      3.34 o 
   2   3   1      365.40      387.98      9.84 o 
   3   3   1      679.73      693.12     11.53 o 
   4   3   1       43.96       45.23      2.01 o 
   5   3   1       79.47       80.76      2.48 o 
   6   3   1      173.51      198.40      2.36 o 
   7   3   1        4.16        4.90      0.67 o 
   8   3   1       63.37       75.69      2.03 o 
   9   3   1       25.70       32.66      1.50 o 
  10   3   1        0.92        3.44      0.91 o 
  11   3   1        4.84        5.06      1.08 o 
  12   3   1       22.35       17.74      1.98 o 
 -11   4   1        4.02        4.53      1.19 o 
 -10   4   1        0.93        0.39      1.06 o 
  -9   4   1        0.81       -0.14      0.88 o 
  -8   4   1       20.40       23.83      1.04 o 
  -7   4   1       55.24       61.06      1.56 o 
  -6   4   1       62.87       82.01      2.39 o 
  -5   4   1       22.95       27.81      1.23 o 
  -4   4   1       67.64       75.80      2.10 o 
  -3   4   1       57.71       55.98      1.18 o 
  -2   4   1      184.86      201.84      3.24 o 
  -1   4   1      288.26      306.75      5.10 o 
   0   4   1        4.15        7.16      0.66 o 
   1   4   1      135.28      140.53      2.80 o 
   2   4   1       23.12       27.68      0.93 o 
   3   4   1      120.02      137.60      4.37 o 
   4   4   1      222.25      244.97      4.54 o 
   5   4   1        8.79       11.08      0.91 o 
   6   4   1        2.99        1.54      0.66 o 
   7   4   1       37.21       42.11      1.07 o 
   8   4   1       70.89       67.47      2.59 o 
   9   4   1      105.18      119.68      4.14 o 
  10   4   1       65.66       72.07      2.07 o 
  11   4   1       14.56       15.36      1.42 o 
  -9   5   1      245.12      228.69     11.82 o 
  -8   5   1        1.07        0.21      1.02 o 
  -7   5   1        8.69       10.99      0.88 o 
  -6   5   1        4.08        2.81      0.81 o 
  -5   5   1       26.74       28.52      1.25 o 
  -4   5   1       34.12       33.03      2.00 o 
  -3   5   1        0.50        0.68      0.87 o 
  -2   5   1        0.10        0.77      0.78 o 
  -1   5   1      137.48      142.63      4.60 o 
   0   5   1       32.03       37.90      0.98 o 
   1   5   1      122.04      131.60      2.42 o 
   2   5   1       21.74       22.86      1.04 o 
   3   5   1       17.81       19.24      1.27 o 
   4   5   1       54.44       54.54      1.91 o 
   5   5   1      116.53      123.18      3.66 o 
   6   5   1       40.78       39.89      1.72 o 
   7   5   1        0.00        1.35      0.84 o 
   8   5   1       83.15       87.12      3.16 o 
   9   5   1        1.95        2.02      0.99 o 
  -8   6   1        0.06        0.65      1.36 o 
  -7   6   1        0.00        0.19      0.96 o 
  -6   6   1        4.20        2.88      1.00 o 
  -5   6   1        6.66        7.05      1.01 o 
  -4   6   1       28.93       27.51      1.83 o 
  -3   6   1       35.88       33.46      2.18 o 
  -2   6   1       25.96       30.95      1.29 o 
  -1   6   1      319.40      356.46      5.81 o 
   0   6   1      365.87      413.40      9.06 o 
   1   6   1       63.37       74.99      1.41 o 
   2   6   1        3.49        2.88      0.89 o 
   3   6   1       53.50       51.95      2.07 o 
   4   6   1        0.80        0.28      0.90 o 
   5   6   1        5.58        9.72      1.14 o 
   6   6   1        3.44        1.78      1.00 o 
   7   6   1       32.59       33.56      1.26 o 
   8   6   1        0.30        3.70      2.61 o 
  -4   7   1        3.85        5.68      1.36 o 
  -3   7   1       17.14       14.58      1.51 o 
  -2   7   1       16.60       14.88      1.31 o 
  -1   7   1       11.67        9.86      1.32 o 
   0   7   1       10.94        8.69      1.56 o 
   1   7   1       21.60       18.44      1.20 o 
   2   7   1        0.17        0.66      1.24 o 
   3   7   1       22.07       21.62      1.57 o 
   4   7   1       55.77       50.10      3.11 o 
 -12   0   2        9.75       12.03      1.31 o 
 -10   0   2       70.55       72.50      5.83 o 
  -8   0   2        1.89        1.53      0.75 o 
  -6   0   2      243.44      245.78      2.49 o 
  -4   0   2     5040.32     5542.32    136.19 o 
  -2   0   2     9866.98    10849.02     59.67 o 
   2   0   2        0.58        1.10      0.32 o 
   4   0   2      157.02      129.14      2.21 o 
   6   0   2        8.12       15.34      0.86 o 
   8   0   2      112.11      118.50      2.65 o 
  10   0   2      225.95      240.92     25.47 o 
  12   0   2       30.04       34.83      2.47 o 
 -13   1   2        9.16       10.51      1.19 o 
 -12   1   2       28.07       27.83      2.97 o 
 -11   1   2        2.76        4.79      1.10 o 
 -10   1   2       57.64       55.28      3.75 o 
  -9   1   2       78.07       78.58      4.04 o 
  -8   1   2      114.41      109.30      3.63 o 
  -7   1   2       29.67       20.89      0.68 o 
  -6   1   2      360.53      395.92      7.41 o 
  -5   1   2      120.03      114.96      2.66 o 
  -4   1   2       38.90       33.14      1.35 o 
  -3   1   2      153.78      116.12      2.43 o 
  -2   1   2      727.55      608.59      9.68 o 
  -1   1   2      715.08      558.03     11.59 o 
   0   1   2     1881.51     1697.48     15.48 o 
   1   1   2     1462.02     1238.28     22.22 o 
   2   1   2     4508.65     4400.18     72.71 o 
   3   1   2     2468.53     2335.22     35.28 o 
   4   1   2      493.53      512.77      7.00 o 
   5   1   2     1117.27     1093.09     11.98 o 
   6   1   2      207.33      208.87      4.80 o 
   7   1   2       34.65       30.65      0.90 o 
   8   1   2       84.93       86.34      2.86 o 
   9   1   2       35.48       40.40      1.73 o 
  10   1   2        0.55        0.83      0.90 o 
  11   1   2        1.84        3.70      0.87 o 
  12   1   2        0.93        0.97      1.24 o 
  13   1   2        6.71        6.35      1.56 o 
 -12   2   2        1.17        2.17      1.14 o 
 -11   2   2        8.40        8.92      1.04 o 
 -10   2   2       85.54       89.11      5.47 o 
  -9   2   2        1.41        1.67      0.75 o 
  -8   2   2      170.36      172.31      4.20 o 
  -7   2   2        0.22        1.41      0.74 o 
  -6   2   2      194.73      181.91      6.03 o 
  -5   2   2       55.43       49.89      2.35 o 
  -4   2   2      124.27      114.63      3.41 o 
  -3   2   2      330.52      335.83      6.14 o 
  -2   2   2     3126.16     3164.06     27.86 o 
  -1   2   2      190.71      179.60      2.30 o 
   0   2   2      838.52      775.77      7.90 o 
   1   2   2        0.46        1.98      0.38 o 
   2   2   2      453.85      473.08      9.93 o 
   3   2   2      737.35      801.43      8.17 o 
   4   2   2       17.32       19.62      0.86 o 
   5   2   2        0.07        0.67      0.49 o 
   6   2   2       21.93       33.27      0.94 o 
   7   2   2     1088.95     1126.35     30.08 o 
   8   2   2      202.28      219.40     12.34 o 
   9   2   2        3.27        3.74      0.84 o 
  10   2   2        4.27        4.59      0.97 o 
  11   2   2        0.22        1.70      0.92 o 
  12   2   2       18.55       20.69      1.39 o 
 -12   3   2       25.89       23.48      1.47 o 
 -11   3   2        0.02        1.06      0.97 o 
 -10   3   2       99.75      113.85      5.77 o 
  -9   3   2        5.30        6.33      0.89 o 
  -8   3   2        0.00        0.29      0.68 o 
  -7   3   2      138.96      144.31      3.60 o 
  -6   3   2      402.04      403.79      7.99 o 
  -5   3   2        0.05        0.16      0.68 o 
  -4   3   2        1.78        0.63      0.49 o 
  -3   3   2        0.29        0.14      0.57 o 
  -2   3   2     1048.56     1093.31     22.54 o 
  -1   3   2      121.02      114.32      2.23 o 
   0   3   2      262.54      244.05      2.83 o 
   1   3   2        0.33        0.28      0.43 o 
   2   3   2        4.02        4.76      0.56 o 
   3   3   2      524.31      530.24     14.54 o 
   4   3   2       75.55       60.30      2.19 o 
   5   3   2       29.66       26.71      0.96 o 
   6   3   2       34.12       33.27      0.98 o 
   7   3   2        0.00        0.03      0.64 o 
   8   3   2        8.77        9.57      0.82 o 
   9   3   2        9.33       11.64      0.92 o 
  10   3   2       94.13      107.57      4.84 o 
  11   3   2       34.11       36.34      1.56 o 
  12   3   2       20.35       18.97      1.52 o 
 -11   4   2        0.05        0.82      1.07 o 
 -10   4   2      135.07      130.21      8.31 o 
  -9   4   2        1.20        2.04      0.97 o 
  -8   4   2       69.44       69.68      2.97 o 
  -7   4   2      454.74      496.51     14.83 o 
  -6   4   2       58.05       53.63      1.38 o 
  -5   4   2      283.83      285.72      7.93 o 
  -4   4   2       92.44      105.01      3.21 o 
  -3   4   2        1.46        2.42      0.70 o 
  -2   4   2       18.74       17.45      0.83 o 
  -1   4   2       44.87       44.17      1.82 o 
   0   4   2        0.09        0.04      0.55 o 
   1   4   2       23.68       23.86      0.78 o 
   2   4   2      251.47      267.33      4.71 o 
   3   4   2       13.72       15.89      0.77 o 
   4   4   2        0.62        1.15      0.62 o 
   5   4   2        4.03        5.13      0.68 o 
   6   4   2        0.00        0.66      0.67 o 
   7   4   2       27.39       27.01      0.98 o 
   8   4   2        7.88        7.41      0.90 o 
   9   4   2       28.62       34.08      1.83 o 
  10   4   2        1.65        1.65      1.01 o 
  11   4   2        1.41        1.13      1.22 o 
  -9   5   2       64.05       61.41      3.21 o 
  -8   5   2       31.33       33.62      1.50 o 
  -7   5   2        5.80        6.19      0.90 o 
  -6   5   2       39.84       37.35      1.74 o 
  -5   5   2        0.23       -0.37      0.81 o 
  -4   5   2        8.98        7.45      0.88 o 
  -3   5   2       10.21       10.64      0.88 o 
  -2   5   2       15.70       17.72      0.86 o 
  -1   5   2      101.17      107.45      2.89 o 
   0   5   2      164.18      168.65      3.80 o 
   1   5   2      448.95      477.94      7.92 o 
   2   5   2      262.99      285.78      8.53 o 
   3   5   2      121.51      123.15      2.42 o 
   4   5   2       12.99       13.29      1.03 o 
   5   5   2       23.47       23.23      1.10 o 
   6   5   2        3.75        4.62      0.90 o 
   7   5   2        0.81        1.31      0.86 o 
   8   5   2      181.20      199.52      6.92 o 
   9   5   2       53.90       47.26      2.38 o 
  -7   6   2        7.44        8.21      1.09 o 
  -6   6   2       23.92       21.22      1.20 o 
  -5   6   2       14.91       13.19      1.13 o 
  -4   6   2        0.03        0.40      0.93 o 
  -3   6   2       66.08       66.43      3.73 o 
  -2   6   2      143.49      151.07      5.44 o 
  -1   6   2      193.94      216.17      3.65 o 
   0   6   2      138.56      159.34      2.29 o 
   1   6   2       83.10       86.36      2.30 o 
   2   6   2        0.47        0.23      0.92 o 
   3   6   2        4.35        4.63      1.05 o 
   4   6   2        1.14        1.95      0.94 o 
   5   6   2       15.41       14.61      1.14 o 
   6   6   2        0.91        0.97      0.86 o 
   7   6   2       63.89       65.89      2.98 o 
  -4   7   2        5.37        3.88      1.17 o 
  -3   7   2        1.15        3.01      1.27 o 
  -2   7   2       20.69       17.54      1.33 o 
  -1   7   2        1.02        0.97      1.16 o 
   0   7   2        1.63        2.29      1.33 o 
   1   7   2       10.38        9.32      1.42 o 
   2   7   2      257.64      240.89      9.99 o 
   3   7   2       33.65       31.86      1.57 o 
   4   7   2        1.30        2.11      1.25 o 
 -13   0   3        6.70        4.66      1.69 o 
 -11   0   3        3.61        3.61      1.02 o 
  -9   0   3      312.05      294.10     21.32 o 
  -7   0   3        7.47       10.71      0.93 o 
  -5   0   3      122.57      127.04      1.92 o 
  -3   0   3      957.93      810.12     23.31 o 
  -1   0   3    16579.57    20506.45    613.59 o 
   1   0   3     4574.77     4813.43     63.14 o 
   3   0   3      766.68      658.90     25.19 o 
   5   0   3        1.18        1.88      0.62 o 
   7   0   3      270.06      276.29     10.68 o 
   9   0   3      821.51      884.71     48.13 o 
  11   0   3      142.11      131.17     11.62 o 
  13   0   3       11.83        9.62      2.17 o 
 -13   1   3        0.54       -0.04      1.11 o 
 -12   1   3       64.05       64.75      4.97 o 
 -11   1   3        1.11        2.04      0.91 o 
 -10   1   3        3.96        3.44      0.88 o 
  -9   1   3       98.97       96.05      3.56 o 
  -8   1   3        8.37        7.32      0.60 o 
  -7   1   3       19.68       25.64      1.20 o 
  -6   1   3        2.44        3.01      0.51 o 
  -5   1   3       41.05       36.99      0.87 o 
  -4   1   3       17.28       18.37      0.68 o 
  -3   1   3        5.89        7.86      0.50 o 
  -2   1   3      187.90      150.65      2.15 o 
  -1   1   3      424.64      349.12      4.89 o 
   0   1   3      107.03       77.56      1.73 o 
   1   1   3    12107.20    13242.48    215.95 o 
   2   1   3        1.73        1.35      0.38 o 
   3   1   3      102.63       87.74      2.17 o 
   4   1   3     1431.78     1416.14     15.03 o 
   5   1   3       29.52       29.24      1.07 o 
   6   1   3      339.34      334.90      8.57 o 
   7   1   3      507.55      503.06     12.96 o 
   8   1   3      459.62      500.66     16.77 o 
   9   1   3      304.55      321.89     14.21 o 
  10   1   3        4.39        5.46      0.87 o 
  11   1   3      117.17      132.87      4.72 o 
  12   1   3       13.44       12.05      1.69 o 
  13   1   3       32.34       25.65      3.70 o 
 -12   2   3        4.48        5.27      1.21 o 
 -11   2   3      221.77      218.99     16.62 o 
 -10   2   3        5.57        6.58      0.94 o 
  -9   2   3       71.96       67.40      2.79 o 
  -8   2   3        4.24        3.99      0.78 o 
  -7   2   3     1328.88     1379.32     25.90 o 
  -6   2   3        2.62        4.80      0.65 o 
  -5   2   3      142.55      162.66      6.65 o 
  -4   2   3       87.19       87.61      2.44 o 
  -3   2   3      455.07      418.07     12.21 o 
  -2   2   3       60.26       53.17      2.15 o 
  -1   2   3      265.92      239.90      3.89 o 
   0   2   3        5.41        5.28      0.45 o 
   1   2   3     1043.64      980.48     15.98 o 
   2   2   3     1630.37     1565.68     37.76 o 
   3   2   3      180.47      172.98      3.55 o 
   4   2   3       36.00       33.09      1.12 o 
   5   2   3      258.28      271.22      2.79 o 
   6   2   3      387.78      411.50     10.80 o 
   7   2   3        3.90        7.37      0.81 o 
   8   2   3        5.30        4.95      0.85 o 
   9   2   3       71.26       73.70      3.51 o 
  10   2   3       20.57       21.15      1.07 o 
  11   2   3      154.25      175.40      3.43 o 
  12   2   3       16.33       15.76      1.30 o 
 -12   3   3        3.73        4.17      1.10 o 
 -11   3   3       49.17       51.15      2.67 o 
 -10   3   3       20.62       22.83      1.11 o 
  -9   3   3       17.75       18.64      1.00 o 
  -8   3   3       30.82       33.70      1.11 o 
  -7   3   3        0.11        0.91      0.85 o 
  -6   3   3      319.67      328.72      9.18 o 
  -5   3   3        3.85        4.64      0.60 o 
  -4   3   3      114.85      108.28      1.51 o 
  -3   3   3     1000.40     1029.03     24.08 o 
  -2   3   3      771.15      794.49     18.50 o 
  -1   3   3      870.14      842.82     15.75 o 
   0   3   3       32.25       31.37      1.06 o 
   1   3   3        5.94        3.05      0.51 o 
   2   3   3      472.72      468.65      9.41 o 
   3   3   3        2.81        2.70      0.63 o 
   4   3   3       94.64      108.15      2.56 o 
   5   3   3       29.89       29.38      1.11 o 
   6   3   3       72.63       69.00      2.44 o 
   7   3   3        0.14        1.45      0.69 o 
   8   3   3        0.65        0.58      0.73 o 
   9   3   3       40.56       48.40      2.60 o 
  10   3   3        1.53        3.86      1.02 o 
  11   3   3       86.85       86.10      6.35 o 
  12   3   3        7.58        7.01      1.33 o 
 -11   4   3        7.35        5.79      1.28 o 
 -10   4   3       16.88       18.61      1.56 o 
  -9   4   3       32.11       34.27      1.76 o 
  -8   4   3      273.07      289.02     11.75 o 
  -7   4   3      181.71      182.59      5.89 o 
  -6   4   3       72.90       84.22      1.40 o 
  -5   4   3        7.91        7.73      0.79 o 
  -4   4   3        2.06        3.45      0.73 o 
  -3   4   3       47.11       46.74      2.73 o 
  -2   4   3       21.82       22.43      0.84 o 
  -1   4   3        8.94       10.50      0.74 o 
   0   4   3       18.54       21.12      0.78 o 
   1   4   3       19.92       24.62      0.81 o 
   2   4   3       20.60       22.98      0.80 o 
   3   4   3      175.30      193.56      4.37 o 
   4   4   3       21.76       24.19      0.92 o 
   5   4   3       32.26       26.43      1.18 o 
   6   4   3        8.12        7.27      0.78 o 
   7   4   3        4.90        4.30      0.80 o 
   8   4   3        2.42        2.53      0.86 o 
   9   4   3        8.83       10.01      1.07 o 
  10   4   3       15.88       18.85      1.24 o 
  11   4   3        0.37        1.24      1.08 o 
  -9   5   3        9.56        8.63      1.05 o 
  -8   5   3        0.76        0.57      0.81 o 
  -7   5   3        0.48        0.59      0.82 o 
  -6   5   3        1.80        1.65      0.76 o 
  -5   5   3        1.93        1.41      0.83 o 
  -4   5   3       31.27       36.93      1.14 o 
  -3   5   3        0.43        0.27      0.65 o 
  -2   5   3        4.99        4.32      0.78 o 
  -1   5   3       55.32       61.98      2.19 o 
   0   5   3      348.43      368.59      8.18 o 
   1   5   3      635.45      668.33     17.21 o 
   2   5   3        2.17        2.29      0.84 o 
   3   5   3        0.30        0.62      0.80 o 
   4   5   3       18.73       17.34      1.06 o 
   5   5   3       39.02       36.61      1.23 o 
   6   5   3      149.56      159.04      6.80 o 
   7   5   3       72.30       77.73      2.59 o 
   8   5   3       29.75       30.99      1.21 o 
   9   5   3        4.24        5.20      1.07 o 
  -7   6   3        0.60        0.82      1.07 o 
  -6   6   3        1.69        2.19      1.04 o 
  -5   6   3       30.11       29.75      1.49 o 
  -4   6   3       22.27       20.61      1.42 o 
  -3   6   3      121.75      133.58      3.94 o 
  -2   6   3       54.15       59.58      1.98 o 
  -1   6   3      114.90      128.06      3.29 o 
   0   6   3        2.75        3.05      0.98 o 
   1   6   3       17.93       19.35      1.11 o 
   2   6   3       62.70       65.81      3.48 o 
   3   6   3        4.56        4.08      1.07 o 
   4   6   3        2.01        1.39      0.95 o 
   5   6   3        6.51        9.48      1.16 o 
   6   6   3        2.10        2.60      1.13 o 
   7   6   3       11.15       10.63      1.29 o 
  -4   7   3        1.95        1.65      1.11 o 
  -3   7   3        1.40        0.70      1.43 o 
  -2   7   3        2.91        2.60      1.32 o 
  -1   7   3       17.55       16.60      1.29 o 
   0   7   3        0.12        1.66      1.37 o 
   1   7   3       19.10       16.55      1.91 o 
   2   7   3       86.04       75.48      2.63 o 
   3   7   3        0.27        0.76      1.25 o 
   4   7   3        0.29        0.95      1.28 o 
 -12   0   4        3.54        3.70      1.33 o 
 -10   0   4      124.87      118.70      5.20 o 
  -8   0   4       20.82       14.80      1.69 o 
  -6   0   4      528.52      523.74     24.46 o 
  -4   0   4      145.95      144.20      2.12 o 
  -2   0   4     1535.78     1375.94     18.83 o 
   0   0   4       52.47       48.08      2.60 o 
   2   0   4      310.66      263.95      7.20 o 
   4   0   4      373.49      366.55      4.73 o 
   6   0   4       40.37       38.03      1.94 o 
   8   0   4      114.70      130.65      5.28 o 
  10   0   4        5.39        6.58      1.48 o 
  12   0   4        2.42        1.68      1.47 o 
 -13   1   4       11.63       10.18      1.85 o 
 -12   1   4        1.08        0.61      1.04 o 
 -11   1   4        4.09        2.90      0.98 o 
 -10   1   4        0.05        0.19      0.81 o 
  -9   1   4        0.61        2.53      0.74 o 
  -8   1   4        0.09       -0.09      0.55 o 
  -7   1   4        5.02        1.80      0.60 o 
  -6   1   4       35.11       32.54      1.05 o 
  -5   1   4      593.51      543.45     10.17 o 
  -4   1   4      966.36      983.40     11.70 o 
  -3   1   4     1187.87     1080.18     12.91 o 
  -2   1   4     1285.09     1180.17     21.13 o 
  -1   1   4        9.71       12.76      0.71 o 
   0   1   4     2027.67     1898.54     37.29 o 
   1   1   4    21970.00    27540.84   1291.70 o 
   2   1   4       94.07       71.30      1.81 o 
   3   1   4      871.99      780.74     15.89 o 
   4   1   4      220.92      214.73      2.69 o 
   5   1   4       97.97       95.19      2.46 o 
   6   1   4      324.89      350.85      8.55 o 
   7   1   4      169.33      167.58      4.16 o 
   8   1   4      218.05      229.78      6.68 o 
   9   1   4        0.42        1.55      0.79 o 
  10   1   4        0.02       -0.42      0.89 o 
  11   1   4       20.85       21.49      2.43 o 
  12   1   4        5.08        4.96      1.18 o 
  13   1   4       10.76        8.85      2.01 o 
 -12   2   4       17.17       19.36      1.82 o 
 -11   2   4       15.29       10.37      1.69 o 
 -10   2   4        4.88        5.18      0.98 o 
  -9   2   4      187.14      189.07      9.91 o 
  -8   2   4       63.97       65.97      1.61 o 
  -7   2   4     1014.86     1024.25     26.14 o 
  -6   2   4      451.20      451.40      8.30 o 
  -5   2   4      231.93      240.30      4.13 o 
  -4   2   4       14.36       13.71      0.81 o 
  -3   2   4        6.40        2.91      0.54 o 
  -2   2   4       91.47       82.11      2.10 o 
  -1   2   4      159.22      155.74      2.02 o 
   0   2   4       17.33       20.30      0.77 o 
   1   2   4       37.83       44.63      1.04 o 
   2   2   4        8.73        8.55      0.77 o 
   3   2   4     1225.20     1355.87     26.39 o 
   4   2   4      794.64      857.03     15.04 o 
   5   2   4      714.03      762.28     11.44 o 
   6   2   4        2.03        2.29      0.71 o 
   7   2   4        1.01        2.51      1.01 o 
   8   2   4        0.90        1.12      0.81 o 
   9   2   4       10.29       10.17      0.84 o 
  10   2   4       14.99       17.49      1.31 o 
  11   2   4       37.81       42.78      2.02 o 
  12   2   4       35.59       33.23      3.32 o 
 -12   3   4        6.49        5.90      1.25 o 
 -11   3   4        5.53        6.27      1.11 o 
 -10   3   4        2.04        1.81      0.86 o 
  -9   3   4        0.07        0.52      0.81 o 
  -8   3   4      352.45      386.31      8.61 o 
  -7   3   4       94.78       98.37      2.56 o 
  -6   3   4      381.27      375.91     12.44 o 
  -5   3   4        2.83        4.15      0.74 o 
  -4   3   4       62.46       67.92      2.40 o 
  -3   3   4      292.93      311.17      7.02 o 
  -2   3   4      202.99      215.20      5.01 o 
  -1   3   4       12.19       13.82      0.80 o 
   0   3   4      264.74      283.00      3.21 o 
   1   3   4       53.60       40.62      0.92 o 
   2   3   4      203.86      209.88      2.13 o 
   3   3   4       50.85       44.62      1.09 o 
   4   3   4      153.13      146.18      3.77 o 
   5   3   4       29.59       22.52      0.96 o 
   6   3   4       69.67       68.72      1.71 o 
   7   3   4       85.34       64.69      1.18 o 
   8   3   4        6.30        5.71      0.75 o 
   9   3   4        0.22        0.09      0.84 o 
  10   3   4        1.53        1.75      1.09 o 
  11   3   4       77.54       75.39      3.00 o 
  12   3   4        0.06        1.32      1.39 o 
 -11   4   4        8.92        6.85      1.07 o 
 -10   4   4        0.03       -0.53      0.90 o 
  -9   4   4       94.87       97.58      5.24 o 
  -8   4   4      130.74      140.55      6.12 o 
  -7   4   4        0.90        1.25      0.70 o 
  -6   4   4       72.45       75.13      2.29 o 
  -5   4   4       48.71       51.87      1.09 o 
  -4   4   4        3.61        4.51      0.76 o 
  -3   4   4      102.20       93.60      3.48 o 
  -2   4   4      204.53      209.87      3.17 o 
  -1   4   4      423.50      424.91     10.61 o 
   0   4   4      349.82      348.14      8.52 o 
   1   4   4       71.13       69.31      1.63 o 
   2   4   4        0.52        0.09      0.70 o 
   3   4   4       12.04       11.87      0.83 o 
   4   4   4        9.05       14.22      0.84 o 
   5   4   4      295.21      263.99      4.94 o 
   6   4   4      110.63      105.17      3.35 o 
   7   4   4        2.75        3.30      0.82 o 
   8   4   4       70.17       72.79      1.84 o 
   9   4   4        8.21       10.87      1.07 o 
  10   4   4       39.78       44.55      2.88 o 
  11   4   4        4.93        4.63      1.37 o 
  -9   5   4        8.30        6.94      1.02 o 
  -8   5   4       23.26       25.64      1.52 o 
  -7   5   4        9.44       13.55      0.97 o 
  -6   5   4        1.44        0.91      0.91 o 
  -5   5   4        3.28        3.42      0.74 o 
  -4   5   4        2.15        2.77      0.71 o 
  -3   5   4       40.46       43.92      2.27 o 
  -2   5   4        0.00        0.50      0.78 o 
  -1   5   4       17.08       16.27      1.12 o 
   0   5   4       82.99       87.80      2.33 o 
   1   5   4       54.90       55.56      1.24 o 
   2   5   4        0.55       -0.17      0.73 o 
   3   5   4        0.02        0.15      0.75 o 
   4   5   4      154.28      167.39      3.94 o 
   5   5   4       84.12       89.27      2.86 o 
   6   5   4        1.95        2.36      0.91 o 
   7   5   4        3.00        3.25      0.94 o 
   8   5   4        0.02        0.01      0.98 o 
   9   5   4       42.61       36.85      1.71 o 
  -7   6   4       13.08       13.30      1.21 o 
  -6   6   4        2.00        3.10      1.01 o 
  -5   6   4       68.38       69.38      2.80 o 
  -4   6   4       47.61       49.13      2.05 o 
  -3   6   4        8.52        9.34      1.03 o 
  -2   6   4        3.94        5.65      0.96 o 
  -1   6   4      120.53      119.50      1.83 o 
   0   6   4      241.01      260.79      5.71 o 
   1   6   4        3.30        3.59      0.94 o 
   2   6   4       43.89       44.08      3.12 o 
   3   6   4        7.57        7.09      1.09 o 
   4   6   4       14.04       14.17      1.38 o 
   5   6   4       21.01       28.09      2.03 o 
   6   6   4        3.52        4.73      1.12 o 
   7   6   4        0.99        2.86      1.10 o 
  -4   7   4        1.84        1.13      1.28 o 
  -3   7   4        0.10        0.34      1.19 o 
  -2   7   4        0.02        0.03      1.28 o 
  -1   7   4        2.08        1.83      1.14 o 
   0   7   4        3.75        3.22      1.51 o 
   1   7   4        6.98        3.84      1.76 o 
   2   7   4       28.24       25.69      1.54 o 
   3   7   4       74.34       65.27      5.01 o 
   4   7   4        7.86        7.11      1.51 o 
 -13   0   5      121.42      108.71     13.05 o 
 -11   0   5       12.73       12.86      1.32 o 
  -9   0   5      324.69      306.62     11.12 o 
  -7   0   5       63.32       56.84      3.08 o 
  -5   0   5     1839.07     2016.73     44.66 o 
  -3   0   5       19.45       28.23      1.03 o 
  -1   0   5     2991.31     2417.20     66.60 o 
   3   0   5      311.11      268.63      8.09 o 
   5   0   5      912.08      870.71     14.67 o 
   7   0   5      623.02      691.86     18.11 o 
   9   0   5     2832.44     3121.56    177.59 o 
  11   0   5        7.17        6.58      1.61 o 
  13   0   5       53.29       46.76      6.37 o 
 -13   1   5        3.86        1.81      1.28 o 
 -12   1   5       37.05       39.50      5.26 o 
 -11   1   5        2.88        2.04      0.90 o 
 -10   1   5       23.34       23.50      1.39 o 
  -9   1   5      526.26      520.32     17.23 o 
  -8   1   5        2.34        4.26      0.60 o 
  -7   1   5      104.25       97.60      1.91 o 
  -6   1   5       69.85       62.08      1.23 o 
  -5   1   5      195.44      202.83      3.85 o 
  -4   1   5      317.53      334.46      5.49 o 
  -3   1   5      386.00      370.42      4.37 o 
  -2   1   5      400.28      353.57      4.84 o 
  -1   1   5      949.18      847.50     11.14 o 
   0   1   5      151.61      127.38      2.33 o 
   1   1   5     7838.09     8022.98    114.27 o 
   2   1   5        4.51        4.33      0.59 o 
   3   1   5     1153.75     1074.32     10.02 o 
   4   1   5      143.25      148.66      3.62 o 
   5   1   5      299.16      268.03      8.21 o 
   6   1   5       49.21       50.43      1.07 o 
   7   1   5        7.37        9.35      0.72 o 
   8   1   5      191.12      199.27      4.96 o 
   9   1   5       24.80       24.92      1.54 o 
  10   1   5       19.47       20.15      2.28 o 
  11   1   5       39.91       41.86      2.56 o 
  12   1   5        0.09        0.44      1.25 o 
  13   1   5        3.59        4.23      1.63 o 
 -12   2   5       18.96       18.37      1.52 o 
 -11   2   5        6.18        6.14      1.00 o 
 -10   2   5        3.11        4.12      0.85 o 
  -9   2   5       13.07       13.38      0.93 o 
  -8   2   5       12.31       13.79      0.83 o 
  -7   2   5      183.22      182.62      3.97 o 
  -6   2   5        7.16        6.47      0.71 o 
  -5   2   5      109.01      102.55      1.85 o 
  -4   2   5       92.87       96.84      1.46 o 
  -3   2   5      108.70      126.97      2.36 o 
  -2   2   5      368.87      365.56      9.31 o 
  -1   2   5     2800.44     2830.44     39.12 o 
   0   2   5      274.98      277.88      2.66 o 
   1   2   5     1306.58     1238.68     16.48 o 
   2   2   5     1704.29     1669.80     23.95 o 
   3   2   5       41.92       32.07      1.10 o 
   4   2   5        0.58        1.08      0.62 o 
   5   2   5       24.88       33.39      1.12 o 
   6   2   5        8.19       11.40      0.83 o 
   7   2   5       49.84       58.28      1.88 o 
   8   2   5      142.15      140.76      7.09 o 
   9   2   5        6.60        7.50      0.98 o 
  10   2   5       14.05       14.78      1.04 o 
  11   2   5       11.31       12.72      1.18 o 
  12   2   5       25.61       26.54      1.72 o 
 -12   3   5        5.07        4.17      1.31 o 
 -11   3   5       34.08       33.04      4.50 o 
 -10   3   5        5.05        6.88      0.96 o 
  -9   3   5      101.20      111.08      5.82 o 
  -8   3   5       18.42       20.54      1.08 o 
  -7   3   5       81.53       81.74      2.15 o 
  -6   3   5      891.30      953.87     14.31 o 
  -5   3   5     1484.48     1461.46     52.22 o 
  -4   3   5      139.09      142.55      2.12 o 
  -3   3   5      742.64      751.65     10.42 o 
  -2   3   5        0.07       -0.56      0.56 o 
  -1   3   5      480.58      484.11     11.76 o 
   0   3   5      135.05      145.28      2.48 o 
   1   3   5      223.37      236.11      3.19 o 
   2   3   5      182.43      171.78      2.66 o 
   3   3   5       98.10      114.38      1.55 o 
   4   3   5        2.39        3.72      0.73 o 
   5   3   5       11.90       10.76      0.72 o 
   6   3   5       98.99       95.41      2.60 o 
   7   3   5       17.73       12.81      0.87 o 
   8   3   5        0.76        1.99      0.82 o 
   9   3   5        0.30        0.71      0.91 o 
  10   3   5       13.33       18.13      1.21 o 
  11   3   5       24.12       27.71      2.30 o 
  12   3   5        3.91        4.50      1.76 o 
 -11   4   5       12.92       12.03      2.18 o 
 -10   4   5        2.93        1.47      1.14 o 
  -9   4   5        2.82        5.81      0.95 o 
  -8   4   5       81.64       79.61      4.58 o 
  -7   4   5       25.75       24.03      0.91 o 
  -6   4   5        0.09       -0.08      0.76 o 
  -5   4   5       22.83       23.80      0.90 o 
  -4   4   5        2.13        3.21      0.69 o 
  -3   4   5       48.93       51.09      1.10 o 
  -2   4   5        0.01        0.18      0.67 o 
  -1   4   5       72.30       80.84      3.14 o 
   0   4   5      464.49      453.15     13.73 o 
   1   4   5        0.96        1.97      0.64 o 
   2   4   5       57.98       56.58      1.42 o 
   3   4   5      412.27      424.89     11.05 o 
   4   4   5      178.30      200.33      4.40 o 
   5   4   5      128.36      123.32      1.62 o 
   6   4   5       42.63       44.15      1.15 o 
   7   4   5        1.54        1.34      0.79 o 
   8   4   5        1.10        1.61      0.88 o 
   9   4   5       16.51       14.24      1.06 o 
  10   4   5       28.02       25.86      2.54 o 
  11   4   5       47.14       36.68      2.46 o 
  -9   5   5       17.17       13.44      1.15 o 
  -8   5   5        3.70        4.71      0.94 o 
  -7   5   5        1.58        2.08      0.87 o 
  -6   5   5        0.33        0.65      0.78 o 
  -5   5   5       75.63       75.63      2.38 o 
  -4   5   5       15.06       14.93      0.94 o 
  -3   5   5       14.24       15.44      1.39 o 
  -2   5   5        0.78        1.32      0.71 o 
  -1   5   5      314.77      339.95      6.86 o 
   0   5   5      215.31      230.84      4.31 o 
   1   5   5        0.96        1.80      0.80 o 
   2   5   5        3.81        5.34      0.84 o 
   3   5   5       48.39       48.57      1.30 o 
   4   5   5      126.10      135.25      3.84 o 
   5   5   5       75.77       89.50      3.16 o 
   6   5   5        0.01        0.55      0.88 o 
   7   5   5       12.11        9.36      1.01 o 
   8   5   5       71.55       79.86      3.97 o 
   9   5   5       63.92       61.35      4.48 o 
  -7   6   5        8.56        7.08      1.09 o 
  -6   6   5       15.98       16.03      1.32 o 
  -5   6   5       50.66       42.56      1.94 o 
  -4   6   5       24.21       20.55      1.18 o 
  -3   6   5       16.13       14.82      1.18 o 
  -2   6   5       14.66       14.53      1.11 o 
  -1   6   5        4.05        4.83      0.99 o 
   0   6   5       13.68       15.03      1.12 o 
   1   6   5       48.35       50.05      2.93 o 
   2   6   5        0.34        0.46      0.94 o 
   3   6   5       38.91       39.37      2.24 o 
   4   6   5        1.94        2.05      1.18 o 
   5   6   5       24.18       26.09      1.40 o 
   6   6   5       32.72       31.83      1.80 o 
   7   6   5       32.79       33.21      1.58 o 
  -4   7   5        6.92        4.90      1.27 o 
  -3   7   5        2.85        1.14      1.15 o 
  -2   7   5       40.45       37.64      1.53 o 
  -1   7   5        5.02        4.09      1.40 o 
   0   7   5        6.61        7.55      1.40 o 
   1   7   5      148.36      141.17      7.31 o 
   2   7   5        9.58        7.43      1.41 o 
   3   7   5       73.98       68.53      2.82 o 
   4   7   5       13.77       10.75      2.07 o 
 -12   0   6       16.76       24.03      1.46 o 
 -10   0   6        2.09        1.47      0.99 o 
  -8   0   6       46.39       35.60      2.21 o 
  -6   0   6      211.47      240.55     10.67 o 
  -4   0   6      361.10      362.43     12.38 o 
  -2   0   6      240.30      189.92      3.88 o 
   0   0   6     2396.43     2089.00     21.74 o 
   2   0   6     1570.98     1417.76     22.17 o 
   4   0   6      448.53      464.18     21.96 o 
   6   0   6        4.35        4.35      0.89 o 
   8   0   6      175.76      197.43     11.07 o 
  10   0   6      132.75      146.70      8.29 o 
  12   0   6       35.97       35.71      2.27 o 
 -13   1   6        0.11        2.56      3.27 o 
 -12   1   6        8.60        6.70      1.21 o 
 -11   1   6        0.56        0.67      0.89 o 
 -10   1   6       16.64       16.75      0.92 o 
  -9   1   6        4.73        6.00      0.73 o 
  -8   1   6       20.31       18.55      0.74 o 
  -7   1   6       99.28      100.81      2.97 o 
  -6   1   6       98.14       93.82      1.92 o 
  -5   1   6      166.32      133.75      2.40 o 
  -4   1   6        2.99        5.42      0.49 o 
  -3   1   6      863.69      863.55     13.74 o 
  -2   1   6        9.26       11.41      0.67 o 
  -1   1   6     5802.97     5834.47     97.04 o 
   0   1   6      804.01      691.63     18.55 o 
   1   1   6       14.73       11.78      0.91 o 
   2   1   6     2086.00     1882.39     63.09 o 
   3   1   6     1478.16     1569.78     14.62 o 
   4   1   6      934.24      980.25     28.65 o 
   5   1   6        8.43       10.08      0.72 o 
   6   1   6       13.17        9.88      0.82 o 
   7   1   6       68.41       78.57      1.88 o 
   8   1   6      346.62      368.71     15.16 o 
   9   1   6       40.79       43.39      3.15 o 
  10   1   6        0.00       -0.52      1.03 o 
  11   1   6       49.12       55.03      4.18 o 
  12   1   6       19.95       18.00      2.25 o 
 -12   2   6       23.31       26.60      2.23 o 
 -11   2   6      109.38      107.21     10.69 o 
 -10   2   6        8.39        7.78      1.34 o 
  -9   2   6       63.59       62.99      4.69 o 
  -8   2   6       60.42       60.29      1.91 o 
  -7   2   6      143.51      145.23      5.90 o 
  -6   2   6      230.36      215.86      5.67 o 
  -5   2   6        0.20        1.26      0.90 o 
  -4   2   6      100.46       82.41      2.29 o 
  -3   2   6        2.47        2.76      0.67 o 
  -2   2   6      141.25      125.55      1.90 o 
  -1   2   6      101.26      125.29      1.78 o 
   0   2   6      134.64      135.06      2.59 o 
   1   2   6       79.15       62.04      1.16 o 
   2   2   6       96.13       97.37      1.65 o 
   3   2   6     1076.54     1124.26     27.25 o 
   4   2   6      146.53      148.29      4.56 o 
   5   2   6      208.38      200.62      8.23 o 
   6   2   6      348.60      351.62      8.57 o 
   7   2   6       69.65       67.09      2.57 o 
   8   2   6       39.06       38.58      2.24 o 
   9   2   6       45.15       51.43      1.97 o 
  10   2   6       22.57       24.82      1.21 o 
  11   2   6       55.33       54.52      4.35 o 
  12   2   6       51.74       44.34      6.61 o 
 -11   3   6       40.37       40.17      4.77 o 
 -10   3   6        3.32        3.42      0.92 o 
  -9   3   6        0.03        0.68      0.85 o 
  -8   3   6       30.00       29.73      1.38 o 
  -7   3   6      725.56      791.80     18.65 o 
  -6   3   6      380.34      386.75     10.27 o 
  -5   3   6        0.02       -0.02      0.74 o 
  -4   3   6      269.62      273.83      6.60 o 
  -3   3   6      100.44       95.82      1.58 o 
  -2   3   6      211.85      190.29      3.93 o 
  -1   3   6        1.02        0.03      0.57 o 
   0   3   6      387.43      370.36     10.31 o 
   1   3   6      265.36      250.64      4.10 o 
   2   3   6      113.75      107.87      2.06 o 
   3   3   6      498.60      498.13      7.88 o 
   4   3   6        3.50        5.96      0.84 o 
   5   3   6        2.86        3.52      0.69 o 
   6   3   6       14.59       12.98      0.97 o 
   7   3   6        9.99       17.61      1.29 o 
   8   3   6       94.00       92.94      3.66 o 
   9   3   6        5.98        6.69      0.92 o 
  10   3   6       47.86       53.43      2.93 o 
  11   3   6        0.48        1.77      1.24 o 
 -11   4   6       29.31       13.69      2.79 o 
 -10   4   6        8.85        9.15      1.08 o 
  -9   4   6      102.15      102.56      5.79 o 
  -8   4   6      138.54      137.42      5.85 o 
  -7   4   6       16.51       15.36      1.10 o 
  -6   4   6      120.34      127.80      3.56 o 
  -5   4   6      381.58      376.20      7.20 o 
  -4   4   6       64.60       63.19      2.03 o 
  -3   4   6       16.21       15.08      0.77 o 
  -2   4   6        7.56        7.84      0.75 o 
  -1   4   6      130.81      132.69      3.94 o 
   0   4   6       18.50       20.11      0.94 o 
   1   4   6      527.64      524.61     12.89 o 
   2   4   6      669.44      699.39     12.24 o 
   3   4   6      342.71      343.74     11.77 o 
   4   4   6        0.08        0.85      0.74 o 
   5   4   6        0.58        0.70      0.84 o 
   6   4   6        1.03        4.88      0.76 o 
   7   4   6       95.79      104.36      4.14 o 
   8   4   6        4.64        3.41      1.03 o 
   9   4   6        0.01       -0.72      0.92 o 
  10   4   6        0.42        0.08      1.26 o 
  -9   5   6       69.72       61.84      4.18 o 
  -8   5   6        0.72        0.06      1.06 o 
  -7   5   6       24.37       25.25      1.33 o 
  -6   5   6       27.22       27.57      1.09 o 
  -5   5   6       25.88       25.61      1.10 o 
  -4   5   6       12.87       13.24      0.96 o 
  -3   5   6        0.17        0.82      0.88 o 
  -2   5   6       19.27       19.84      0.95 o 
  -1   5   6       56.27       55.78      1.30 o 
   0   5   6      702.47      764.79     11.49 o 
   1   5   6        9.83       11.45      0.85 o 
   2   5   6       35.74       36.22      1.49 o 
   3   5   6        0.41        1.35      0.92 o 
   4   5   6       17.97       17.87      1.28 o 
   5   5   6        8.31        6.87      1.00 o 
   6   5   6        2.98        4.26      0.87 o 
   7   5   6        4.13        7.23      1.12 o 
   8   5   6       72.37       73.62      4.24 o 
   9   5   6       35.32       33.19      2.87 o 
  -7   6   6        1.79        2.61      1.15 o 
  -6   6   6        1.39        1.09      0.97 o 
  -5   6   6       14.81       10.38      1.14 o 
  -4   6   6       22.14       26.37      1.18 o 
  -3   6   6        4.62        3.70      0.91 o 
  -2   6   6       11.47       12.15      1.10 o 
  -1   6   6        4.64        4.88      1.00 o 
   0   6   6       23.51       24.42      1.20 o 
   1   6   6       12.84       13.80      1.08 o 
   2   6   6        1.99        3.26      1.02 o 
   3   6   6        1.85        4.12      1.00 o 
   4   6   6       22.12       23.96      1.71 o 
   5   6   6       14.50       15.89      1.20 o 
   6   6   6        0.17       -0.28      1.04 o 
   7   6   6        0.67        1.94      1.13 o 
  -3   7   6       23.00       21.23      1.83 o 
  -2   7   6        6.44        6.00      1.35 o 
  -1   7   6       18.86       17.04      1.35 o 
   0   7   6        0.78        0.51      1.52 o 
   1   7   6       53.86       45.79      2.27 o 
   2   7   6        2.61        1.07      1.51 o 
   3   7   6        9.42       10.17      1.50 o 
 -13   0   7        0.96       -0.36      3.22 o 
 -11   0   7       69.89       69.40      5.24 o 
  -9   0   7      146.38      138.01      4.64 o 
  -7   0   7       52.60       44.76      2.10 o 
  -5   0   7      294.83      321.76     10.31 o 
  -3   0   7      513.44      493.95     11.90 o 
  -1   0   7      314.05      260.53      8.52 o 
   3   0   7      675.19      652.37     13.66 o 
   5   0   7     2549.59     2754.57    117.01 o 
   7   0   7      401.13      441.32     17.73 o 
   9   0   7      657.18      725.63     31.07 o 
  11   0   7        0.71        1.34      1.34 o 
 -12   1   7        2.20        3.05      1.33 o 
 -11   1   7        7.66        6.84      0.92 o 
 -10   1   7      124.51      132.51      6.51 o 
  -9   1   7        2.24        0.70      0.64 o 
  -8   1   7      302.26      283.15      8.77 o 
  -7   1   7        2.61        0.35      0.57 o 
  -6   1   7       60.56       51.43      0.95 o 
  -5   1   7      339.74      352.39      6.96 o 
  -4   1   7      150.36      141.60      2.68 o 
  -3   1   7     1086.71     1129.57     12.27 o 
  -2   1   7      118.25      110.33      1.70 o 
  -1   1   7      271.13      254.14      6.00 o 
   0   1   7      760.13      708.63     16.87 o 
   1   1   7       43.41       34.03      1.27 o 
   2   1   7      499.60      486.54      8.21 o 
   3   1   7      760.76      709.03     31.93 o 
   4   1   7       26.13       20.10      1.10 o 
   5   1   7       86.53       89.97      2.07 o 
   6   1   7      176.39      168.20      5.60 o 
   7   1   7       36.02       35.82      1.95 o 
   8   1   7       17.66       17.05      1.14 o 
   9   1   7        0.64        0.34      1.05 o 
  10   1   7        6.18        8.12      1.15 o 
  11   1   7       27.63       30.16      1.61 o 
  12   1   7       58.91       54.58      6.94 o 
 -12   2   7        5.32        4.13      1.29 o 
 -11   2   7        8.42        8.60      1.14 o 
 -10   2   7       21.37       23.18      1.86 o 
  -9   2   7       14.56       14.57      0.92 o 
  -8   2   7        0.28        0.28      0.72 o 
  -7   2   7      200.78      204.11      6.52 o 
  -6   2   7      319.78      314.56      7.69 o 
  -5   2   7      311.22      294.00      7.22 o 
  -4   2   7       29.29       35.36      0.94 o 
  -3   2   7      269.71      286.97      6.38 o 
  -2   2   7      487.40      530.14      8.53 o 
  -1   2   7       11.26       10.15      0.71 o 
   0   2   7      195.83      201.61      3.05 o 
   1   2   7        7.64        7.26      0.76 o 
   2   2   7      976.71     1008.04     11.55 o 
   3   2   7      834.56      859.21      9.15 o 
   4   2   7       18.05       16.20      1.01 o 
   5   2   7        0.65        2.07      0.87 o 
   6   2   7        4.23        3.69      0.73 o 
   7   2   7      201.60      207.57      4.71 o 
   8   2   7        4.86        2.91      0.87 o 
   9   2   7        4.15        5.17      0.96 o 
  10   2   7        0.68        0.61      1.04 o 
  11   2   7       36.10       37.36      6.02 o 
  12   2   7        0.02        0.60      1.45 o 
 -11   3   7       34.41       34.66      3.24 o 
 -10   3   7       18.06       20.09      1.80 o 
  -9   3   7       11.00        9.26      0.93 o 
  -8   3   7        0.07        1.09      0.77 o 
  -7   3   7      418.20      410.68     12.89 o 
  -6   3   7       11.16       11.27      0.90 o 
  -5   3   7      222.40      213.94      6.92 o 
  -4   3   7        0.43        0.57      0.69 o 
  -3   3   7       55.37       50.33      1.08 o 
  -2   3   7       15.21       11.74      0.74 o 
  -1   3   7      247.08      239.34      5.77 o 
   0   3   7      139.57      143.63      1.93 o 
   1   3   7       40.85       35.44      0.88 o 
   2   3   7      479.15      525.66      8.65 o 
   3   3   7       24.66       26.89      1.31 o 
   4   3   7        0.74        1.67      0.71 o 
   5   3   7       69.44       77.28      2.02 o 
   6   3   7       96.64       82.17      2.85 o 
   7   3   7       71.73       87.33      1.89 o 
   8   3   7        8.79       10.30      1.05 o 
   9   3   7       24.68       29.09      1.30 o 
  10   3   7        9.49       11.05      1.34 o 
  11   3   7        5.31        4.92      1.24 o 
 -10   4   7       15.03       15.04      1.65 o 
  -9   4   7       27.28       25.38      2.21 o 
  -8   4   7        6.62        9.15      0.87 o 
  -7   4   7       96.87      102.00      3.15 o 
  -6   4   7       89.00       92.44      2.39 o 
  -5   4   7       44.13       45.11      1.14 o 
  -4   4   7        2.37        3.00      0.65 o 
  -3   4   7      175.33      174.85      4.25 o 
  -2   4   7       26.04       21.24      1.20 o 
  -1   4   7      211.96      224.85      4.49 o 
   0   4   7       37.08       35.52      1.03 o 
   1   4   7      373.53      388.23      8.02 o 
   2   4   7      812.98      859.65     19.10 o 
   3   4   7       31.20       29.95      1.06 o 
   4   4   7       69.19       65.77      1.29 o 
   5   4   7      191.46      197.86      5.67 o 
   6   4   7       19.58       15.90      1.00 o 
   7   4   7       29.11       28.14      1.60 o 
   8   4   7       25.09       24.94      1.16 o 
   9   4   7        0.68        0.83      0.94 o 
  10   4   7        8.22        7.63      1.19 o 
  -9   5   7       24.87       19.16      1.73 o 
  -8   5   7        7.39        8.06      0.98 o 
  -7   5   7       35.20       38.54      1.54 o 
  -6   5   7        0.35        0.54      0.93 o 
  -5   5   7        7.38        6.63      0.96 o 
  -4   5   7        1.45        0.83      0.78 o 
  -3   5   7       22.78       22.65      0.99 o 
  -2   5   7      160.31      170.73      5.08 o 
  -1   5   7       27.50       30.15      1.16 o 
   0   5   7      157.64      165.84      3.26 o 
   1   5   7      221.06      234.60      5.60 o 
   2   5   7       22.27       23.04      0.98 o 
   3   5   7       52.64       56.03      2.12 o 
   4   5   7       25.55       29.74      1.56 o 
   5   5   7        0.14        0.43      0.96 o 
   6   5   7        3.25        6.77      1.03 o 
   7   5   7        3.98        3.55      1.18 o 
   8   5   7        7.97        8.58      1.16 o 
   9   5   7       17.81       21.36      1.33 o 
  -7   6   7       14.51       16.08      1.40 o 
  -6   6   7        3.24        2.03      1.18 o 
  -5   6   7        5.80        5.58      1.16 o 
  -4   6   7       24.23       24.73      1.51 o 
  -3   6   7        1.32        0.50      1.10 o 
  -2   6   7        0.27        0.32      1.05 o 
  -1   6   7        9.38       10.92      1.23 o 
   0   6   7        2.67        2.78      1.16 o 
   1   6   7        0.00        0.49      0.87 o 
   2   6   7        9.26        9.67      1.03 o 
   3   6   7       19.55       22.59      2.35 o 
   4   6   7       36.08       37.92      2.25 o 
   5   6   7       10.48        9.56      1.35 o 
   6   6   7       25.68       26.85      1.49 o 
   7   6   7       44.32       38.68      2.18 o 
  -3   7   7       10.84        6.53      1.45 o 
  -2   7   7       12.84       13.41      1.49 o 
  -1   7   7       22.54       21.56      1.73 o 
   0   7   7        1.38        2.10      1.41 o 
   1   7   7       25.75       23.43      1.79 o 
   2   7   7        2.08        3.15      1.42 o 
   3   7   7       56.10       47.45      4.37 o 
 -12   0   8       17.20       17.78      1.55 o 
 -10   0   8       57.31       47.63      2.75 o 
  -8   0   8      400.83      335.44     12.81 o 
  -6   0   8       83.15       73.63      2.19 o 
  -4   0   8     2404.74     2405.34     56.04 o 
  -2   0   8     1184.21     1008.63     26.18 o 
   0   0   8     1107.51      950.88     38.08 o 
   2   0   8        4.57        2.91      1.54 o 
   4   0   8      279.78      243.21     12.31 o 
   6   0   8      296.92      321.25      6.33 o 
   8   0   8      506.82      553.08     17.15 o 
  10   0   8      118.58      127.26     10.48 o 
  12   0   8        8.77        9.73      1.79 o 
 -12   1   8        0.01        0.02      1.20 o 
 -11   1   8        5.97        6.60      0.95 o 
 -10   1   8       46.84       40.33      3.56 o 
  -9   1   8       52.08       49.01      2.84 o 
  -8   1   8       15.74       17.38      0.95 o 
  -7   1   8       14.66       14.74      0.72 o 
  -6   1   8        1.80        1.89      0.54 o 
  -5   1   8       58.34       55.84      1.00 o 
  -4   1   8      119.86      126.17      1.79 o 
  -3   1   8       95.77      101.10      1.78 o 
  -2   1   8        0.00        0.83      0.42 o 
  -1   1   8      135.39      130.32      2.62 o 
   0   1   8     2308.27     2252.16     37.64 o 
   1   1   8        1.84        1.59      0.60 o 
   2   1   8       10.42        7.90      0.83 o 
   3   1   8      154.40      154.05      7.63 o 
   4   1   8      158.70      180.38      9.05 o 
   5   1   8        0.04        1.31      0.72 o 
   6   1   8      214.07      204.73     14.21 o 
   7   1   8        0.44        0.71      0.79 o 
   8   1   8       25.64       25.80      1.19 o 
   9   1   8        2.07        2.81      0.97 o 
  10   1   8      480.78      528.52     25.44 o 
  11   1   8        3.36        3.68      1.26 o 
  12   1   8        4.80        5.46      1.42 o 
 -12   2   8        0.17       -0.28      1.29 o 
 -11   2   8        3.55        3.69      0.98 o 
 -10   2   8       27.17       29.34      2.23 o 
  -9   2   8        0.21        0.57      0.78 o 
  -8   2   8      216.95      217.42      9.05 o 
  -7   2   8      369.22      365.99     11.83 o 
  -6   2   8      345.06      333.85      9.31 o 
  -5   2   8       27.72       23.53      1.06 o 
  -4   2   8      196.06      172.28      3.70 o 
  -3   2   8      150.65      140.98      3.72 o 
  -2   2   8     2284.89     2417.20     51.90 o 
  -1   2   8       36.16       41.26      1.05 o 
   0   2   8       79.38       79.75      1.84 o 
   1   2   8      587.31      596.21     18.08 o 
   2   2   8     5394.40     5769.15     87.02 o 
   3   2   8      328.06      352.51      7.87 o 
   4   2   8        8.17        7.48      0.94 o 
   5   2   8       12.11       12.06      0.95 o 
   6   2   8       45.72       43.53      1.39 o 
   7   2   8       15.11       16.22      0.96 o 
   8   2   8       24.23       21.03      1.52 o 
   9   2   8       14.56       12.84      1.40 o 
  10   2   8       31.57       38.40      2.34 o 
  11   2   8        5.22        5.64      1.55 o 
  12   2   8        0.84        0.57      1.43 o 
 -11   3   8       37.19       37.91      2.97 o 
 -10   3   8       24.90       25.10      2.19 o 
  -9   3   8        4.37        4.51      0.84 o 
  -8   3   8      123.89      128.39      8.67 o 
  -7   3   8      115.66      117.37      5.27 o 
  -6   3   8     1039.74     1041.67     29.11 o 
  -5   3   8       14.68       13.61      0.98 o 
  -4   3   8      104.06      106.42      1.76 o 
  -3   3   8       27.18       27.27      1.31 o 
  -2   3   8       23.57       18.55      0.85 o 
  -1   3   8        8.31       10.40      0.67 o 
   0   3   8      449.41      491.25      5.03 o 
   1   3   8      299.76      282.54      3.63 o 
   2   3   8       16.34       11.84      0.73 o 
   3   3   8        3.41        3.23      0.73 o 
   4   3   8      328.56      355.95      8.79 o 
   5   3   8       83.46      108.54      1.96 o 
   6   3   8      439.94      430.98     14.00 o 
   7   3   8      125.88      127.65      6.82 o 
   8   3   8        2.80        3.54      0.88 o 
   9   3   8        0.29        1.16      0.98 o 
  10   3   8        1.77        3.57      1.12 o 
  11   3   8       42.89       44.21      7.10 o 
 -10   4   8       23.49       21.74      2.45 o 
  -9   4   8        9.28        8.59      0.94 o 
  -8   4   8        9.91       12.06      1.01 o 
  -7   4   8        0.43        1.81      0.77 o 
  -6   4   8        7.71        7.56      0.70 o 
  -5   4   8      122.56      123.08      3.81 o 
  -4   4   8       79.43       79.79      3.76 o 
  -3   4   8       65.56       68.26      3.55 o 
  -2   4   8        9.14       10.94      0.84 o 
  -1   4   8       34.06       31.57      1.11 o 
   0   4   8        9.61        9.59      0.92 o 
   1   4   8      142.90      159.18      4.72 o 
   2   4   8      309.24      326.14      6.51 o 
   3   4   8       20.25       23.32      0.88 o 
   4   4   8        6.11        6.25      0.92 o 
   5   4   8        3.16        5.01      0.78 o 
   6   4   8        0.74       -0.96      0.96 o 
   7   4   8        2.05        1.48      0.86 o 
   8   4   8        0.50        1.21      1.05 o 
   9   4   8        0.28        0.60      1.02 o 
  10   4   8        1.17        1.11      1.10 o 
  -9   5   8        0.84        1.25      1.08 o 
  -8   5   8       24.48       25.39      2.30 o 
  -7   5   8       50.85       49.88      3.49 o 
  -6   5   8       40.89       40.35      2.62 o 
  -5   5   8       40.16       39.85      3.46 o 
  -4   5   8      303.51      281.17     14.79 o 
  -3   5   8        1.88        3.14      0.95 o 
  -2   5   8        0.05        0.25      0.89 o 
  -1   5   8        0.99        1.20      0.84 o 
   0   5   8      156.64      160.35      4.79 o 
   1   5   8       93.02       94.67      2.88 o 
   2   5   8       13.39       16.56      1.04 o 
   3   5   8        7.64        8.37      0.94 o 
   4   5   8       18.83       19.73      1.18 o 
   5   5   8        7.32        8.80      1.04 o 
   6   5   8       45.83       54.52      2.18 o 
   7   5   8        0.00        0.39      1.13 o 
   8   5   8        5.53        6.13      1.20 o 
   9   5   8       17.28       17.01      1.47 o 
  -7   6   8        1.73        1.87      1.15 o 
  -6   6   8        0.31       -0.37      1.07 o 
  -5   6   8        0.73        2.25      1.17 o 
  -4   6   8        1.76        1.00      1.08 o 
  -3   6   8        0.38       -0.26      1.19 o 
  -2   6   8       11.17       12.40      1.36 o 
  -1   6   8        1.29        1.97      0.92 o 
   0   6   8        0.74        0.88      1.31 o 
   1   6   8        4.96        3.57      1.17 o 
   2   6   8        5.51        5.09      1.23 o 
   3   6   8        0.07        0.72      1.17 o 
   4   6   8      110.67      117.23      5.52 o 
   5   6   8       23.84       22.73      1.69 o 
   6   6   8      119.82      118.76      4.00 o 
   7   6   8       34.35       39.84      4.17 o 
  -2   7   8        0.52       -0.57      1.41 o 
  -1   7   8        0.92        1.28      1.39 o 
   0   7   8       53.52       44.28      2.23 o 
   1   7   8       26.80       22.98      3.10 o 
   2   7   8       31.34       24.04      2.64 o 
 -11   0   9       70.98       86.55      7.78 o 
  -9   0   9       61.84       55.67      4.68 o 
  -7   0   9       22.19       20.74      1.31 o 
  -5   0   9        6.37        5.45      0.69 o 
  -3   0   9       96.09       84.70      2.08 o 
  -1   0   9     1912.39     1793.24     32.28 o 
   1   0   9        0.05        1.57      0.90 o 
   3   0   9      240.08      232.23      7.38 o 
   5   0   9      108.13      118.23      2.93 o 
   7   0   9      222.28      241.74      5.01 o 
   9   0   9      164.77      193.29      6.78 o 
  11   0   9        0.13        0.52      1.62 o 
 -12   1   9      126.99      114.52      8.97 o 
 -11   1   9       10.00        7.28      0.98 o 
 -10   1   9       80.92       83.91      3.00 o 
  -9   1   9        3.37        6.21      0.75 o 
  -8   1   9        2.56        1.86      0.64 o 
  -7   1   9        1.39        3.13      0.66 o 
  -6   1   9      190.72      192.64      3.93 o 
  -5   1   9      725.02      708.66     12.43 o 
  -4   1   9      439.84      450.76      4.69 o 
  -3   1   9        0.16        0.99      0.44 o 
  -2   1   9       65.47       82.15      1.29 o 
  -1   1   9       96.71      100.11      2.03 o 
   0   1   9      509.71      533.95      7.11 o 
   1   1   9       56.09       52.62      1.64 o 
   2   1   9        5.22        2.82      0.66 o 
   3   1   9       48.14       53.96      1.79 o 
   4   1   9      628.70      665.39     24.87 o 
   5   1   9      181.02      198.17      3.47 o 
   6   1   9        6.36        9.33      1.13 o 
   7   1   9       95.92      102.64      4.97 o 
   8   1   9      135.61      145.28     10.31 o 
   9   1   9      122.96      134.04      6.53 o 
  10   1   9      415.00      443.83     31.56 o 
  11   1   9        2.13        2.65      1.32 o 
  12   1   9       11.95       12.64      1.60 o 
 -12   2   9        0.78        2.12      1.21 o 
 -11   2   9        0.84        2.49      1.10 o 
 -10   2   9        0.45        0.69      0.83 o 
  -9   2   9        1.30        1.15      0.75 o 
  -8   2   9       20.94       20.60      0.98 o 
  -7   2   9       92.98      104.13      2.09 o 
  -6   2   9       13.56       15.21      0.81 o 
  -5   2   9       90.09       80.31      1.30 o 
  -4   2   9      507.55      490.81     11.27 o 
  -3   2   9        7.52        9.20      0.72 o 
  -2   2   9      682.98      673.55     21.51 o 
  -1   2   9      227.24      232.96      6.06 o 
   0   2   9     1520.43     1547.05     16.18 o 
   1   2   9       91.46       96.77      1.70 o 
   2   2   9     1638.92     1608.12     32.92 o 
   3   2   9      427.26      430.23      5.50 o 
   4   2   9      211.02      229.42      6.61 o 
   5   2   9        3.76        4.88      1.06 o 
   6   2   9       10.57       11.17      0.98 o 
   7   2   9        7.14        7.05      0.91 o 
   8   2   9       25.01       21.15      1.70 o 
   9   2   9       11.77       13.70      1.28 o 
  10   2   9        0.58       -1.19      1.19 o 
  11   2   9        0.29        0.15      1.48 o 
  12   2   9       95.42       77.52     11.45 o 
 -11   3   9        5.08        3.99      1.13 o 
 -10   3   9        0.13       -0.13      0.93 o 
  -9   3   9        0.00        0.10      0.81 o 
  -8   3   9        0.47        0.00      0.89 o 
  -7   3   9       87.77       91.78      4.02 o 
  -6   3   9      207.01      199.35      7.49 o 
  -5   3   9      248.14      247.98      3.40 o 
  -4   3   9      130.93      115.55      4.18 o 
  -3   3   9        0.45        0.56      0.63 o 
  -2   3   9       44.54       50.48      1.13 o 
  -1   3   9       35.93       37.31      1.04 o 
   0   3   9        5.40        4.39      0.87 o 
   1   3   9      579.18      555.57      4.71 o 
   2   3   9      271.85      283.04      4.71 o 
   3   3   9      202.95      228.18      5.82 o 
   4   3   9       27.30       25.22      0.96 o 
   5   3   9        3.60        6.12      1.15 o 
   6   3   9       18.15       11.93      1.04 o 
   7   3   9      115.93      124.28      3.44 o 
   8   3   9       35.48       36.21      2.82 o 
   9   3   9       36.19       37.87      2.04 o 
  10   3   9        0.01       -0.01      1.39 o 
  11   3   9       14.83       12.67      1.53 o 
 -10   4   9       20.32       20.00      2.79 o 
  -9   4   9        5.55        6.85      1.13 o 
  -8   4   9       18.45       20.31      1.18 o 
  -7   4   9       18.13       18.62      1.22 o 
  -6   4   9      220.15      232.82      7.16 o 
  -5   4   9      385.05      400.03     15.35 o 
  -4   4   9       67.09       71.56      2.02 o 
  -3   4   9        0.44        0.97      0.75 o 
  -2   4   9      167.99      160.09      3.35 o 
  -1   4   9       30.62       36.65      1.31 o 
   0   4   9      419.35      427.82      6.78 o 
   1   4   9      977.28     1012.07     16.00 o 
   2   4   9       39.86       46.87      1.36 o 
   3   4   9        3.99        2.85      0.77 o 
   4   4   9       42.32       40.14      1.25 o 
   5   4   9        2.74        3.17      1.00 o 
   6   4   9        0.52        2.18      0.89 o 
   7   4   9       11.77       14.57      1.14 o 
   8   4   9        2.53        2.30      1.05 o 
   9   4   9       39.52       42.80      1.74 o 
  10   4   9        6.13        5.56      1.17 o 
  -9   5   9       25.30       22.85      2.91 o 
  -8   5   9        6.08        5.47      1.04 o 
  -7   5   9        4.07        5.08      1.06 o 
  -6   5   9        0.60        0.71      0.91 o 
  -5   5   9        6.54        5.88      0.91 o 
  -4   5   9      147.47      143.39      3.00 o 
  -3   5   9        9.78       10.58      1.06 o 
  -2   5   9        8.30        7.25      0.85 o 
  -1   5   9        2.69        3.06      0.95 o 
   0   5   9       99.75      101.52      1.72 o 
   1   5   9       22.84       25.66      1.21 o 
   2   5   9       54.76       55.69      1.79 o 
   3   5   9        4.46        5.37      1.06 o 
   4   5   9        0.07        1.65      0.93 o 
   5   5   9       17.08       17.17      1.12 o 
   6   5   9       70.81       77.74      2.36 o 
   7   5   9        0.21        1.38      1.21 o 
   8   5   9        7.68        9.71      1.19 o 
  -6   6   9        1.22        2.50      1.21 o 
  -5   6   9       15.76       10.73      1.30 o 
  -4   6   9        0.02        0.60      1.15 o 
  -3   6   9        0.04        0.27      1.09 o 
  -2   6   9        7.89        9.07      1.15 o 
  -1   6   9        3.52        4.19      1.04 o 
   0   6   9       19.38       20.73      1.46 o 
   1   6   9       19.86       21.96      1.93 o 
   2   6   9        6.30        7.33      1.30 o 
   3   6   9        0.59        0.13      1.23 o 
   4   6   9       89.20       97.09      6.65 o 
   5   6   9       53.54       45.00      3.18 o 
   6   6   9       17.56       12.30      1.45 o 
  -2   7   9        4.23        3.18      1.95 o 
  -1   7   9        0.85        1.54      1.70 o 
   0   7   9        1.41        0.68      1.56 o 
   1   7   9        0.79        1.71      1.71 o 
 -12   0  10        7.77        9.27      2.58 o 
 -10   0  10        4.53        6.07      1.11 o 
  -8   0  10      294.50      310.40     10.71 o 
  -6   0  10      345.25      311.85     12.09 o 
  -4   0  10      301.00      241.34      6.93 o 
  -2   0  10       94.96      104.98      4.35 o 
   0   0  10     3668.32     3680.66     80.03 o 
   2   0  10       46.98       43.99      3.01 o 
   4   0  10     2436.04     2407.18    164.46 o 
   6   0  10        0.39        1.89      1.44 o 
   8   0  10      107.27      118.18      2.63 o 
  10   0  10      112.43      116.25      9.92 o 
  12   0  10        0.40        0.38      1.85 o 
 -12   1  10        2.61        3.40      0.94 o 
 -11   1  10       22.83       30.53      2.83 o 
 -10   1  10       49.76       48.02      2.66 o 
  -9   1  10       16.23       16.77      1.18 o 
  -8   1  10      315.36      294.71      9.30 o 
  -7   1  10      118.13      107.21      3.54 o 
  -6   1  10        0.04        1.74      0.61 o 
  -5   1  10        0.06        1.12      0.56 o 
  -4   1  10      315.91      361.31      4.84 o 
  -3   1  10      485.36      466.37      5.12 o 
  -2   1  10       49.42       42.78      0.92 o 
  -1   1  10       12.24        9.36      0.85 o 
   0   1  10     1102.73     1112.83     23.59 o 
   1   1  10      357.35      356.27     13.66 o 
   2   1  10      126.86      143.94      2.76 o 
   3   1  10       34.68       36.55      1.52 o 
   4   1  10        0.57        0.83      0.82 o 
   5   1  10       57.87       64.24      2.65 o 
   6   1  10      291.90      287.90     10.02 o 
   7   1  10       14.04       14.45      1.00 o 
   8   1  10       36.87       40.83      2.11 o 
   9   1  10        0.08       -0.61      1.20 o 
  10   1  10        1.16        2.90      1.08 o 
  11   1  10        4.55        4.11      1.25 o 
  12   1  10       55.33       44.40      3.87 o 
 -12   2  10        0.46       -0.20      1.23 o 
 -11   2  10       21.56       23.27      2.52 o 
 -10   2  10       41.10       45.42      4.38 o 
  -9   2  10        0.48        0.51      0.89 o 
  -8   2  10      125.20      119.75      6.68 o 
  -7   2  10       89.83       86.18      2.28 o 
  -6   2  10      747.63      762.08     16.09 o 
  -5   2  10      275.63      262.66      5.21 o 
  -4   2  10      542.70      542.88     10.83 o 
  -3   2  10       49.35       53.51      1.82 o 
  -2   2  10      238.09      240.28      6.03 o 
  -1   2  10       11.60        7.73      0.75 o 
   0   2  10      123.50      115.77      1.80 o 
   1   2  10        6.15        3.89      0.79 o 
   2   2  10        1.93        1.42      0.77 o 
   3   2  10      286.69      315.00      3.58 o 
   4   2  10      123.69      115.47      2.73 o 
   5   2  10       61.16       70.42      2.68 o 
   6   2  10        2.14        3.53      1.09 o 
   7   2  10       21.34       21.93      1.03 o 
   8   2  10       44.03       41.78      1.72 o 
   9   2  10       16.85       16.88      1.32 o 
  10   2  10        8.54        8.08      1.31 o 
  11   2  10       50.37       50.40      5.76 o 
 -11   3  10        0.10        1.55      1.06 o 
 -10   3  10       55.59       53.19      5.99 o 
  -9   3  10       18.79       17.46      1.33 o 
  -8   3  10       56.75       57.01      2.43 o 
  -7   3  10      144.77      149.66      5.90 o 
  -6   3  10      283.06      286.29      6.67 o 
  -5   3  10       86.29       84.44      2.95 o 
  -4   3  10       22.12       21.44      1.56 o 
  -3   3  10       43.51       44.34      1.89 o 
  -2   3  10       35.94       34.79      0.92 o 
  -1   3  10        0.06       -0.29      0.55 o 
   0   3  10      130.85      141.02      3.45 o 
   1   3  10        7.11        5.53      0.89 o 
   2   3  10      249.40      242.13      3.37 o 
   3   3  10     1096.66     1129.60     10.82 o 
   4   3  10     1486.56     1573.56     29.35 o 
   5   3  10       17.52       16.14      1.10 o 
   6   3  10       36.87       44.06      2.22 o 
   7   3  10       34.81       31.81      1.46 o 
   8   3  10       30.11       29.54      2.11 o 
   9   3  10        4.70        6.74      1.41 o 
  10   3  10        1.70        2.24      1.48 o 
  11   3  10        0.19        0.99      1.30 o 
 -10   4  10        9.24        8.01      1.36 o 
  -9   4  10        5.45        3.43      1.06 o 
  -8   4  10        2.87        2.23      0.85 o 
  -7   4  10       17.49       18.34      0.96 o 
  -6   4  10        6.57        7.17      0.85 o 
  -5   4  10        0.02        0.81      1.18 o 
  -4   4  10      322.17      304.34     11.64 o 
  -3   4  10        0.08       -0.83      0.83 o 
  -2   4  10       12.95       18.29      1.16 o 
  -1   4  10       48.89       45.45      1.19 o 
   0   4  10       53.90       55.07      1.32 o 
   1   4  10      508.68      514.81      8.91 o 
   2   4  10       23.11       24.61      1.18 o 
   3   4  10        0.00        0.00      0.79 o 
   4   4  10        0.45        0.47      0.83 o 
   5   4  10       12.17       13.65      1.05 o 
   6   4  10        0.74        1.44      0.97 o 
   7   4  10        1.06        1.22      0.97 o 
   8   4  10        4.43        3.75      1.00 o 
   9   4  10       86.71       90.56      1.80 o 
  10   4  10       67.47       56.92      4.93 o 
  -8   5  10       33.71       26.51      2.61 o 
  -7   5  10        0.68        0.64      1.03 o 
  -6   5  10        4.03        5.54      0.97 o 
  -5   5  10       66.26       71.29      3.36 o 
  -4   5  10      162.06      168.07      6.50 o 
  -3   5  10        1.36        1.49      1.00 o 
  -2   5  10        3.54        3.02      0.96 o 
  -1   5  10        0.11        1.05      0.90 o 
   0   5  10       95.42       98.99      2.59 o 
   1   5  10        8.81        9.74      1.19 o 
   2   5  10       33.88       34.66      1.31 o 
   3   5  10        9.24       10.06      1.31 o 
   4   5  10       19.17       23.09      1.78 o 
   5   5  10        0.28       -0.28      1.05 o 
   6   5  10       21.12       27.98      1.64 o 
   7   5  10       11.89        8.62      1.23 o 
   8   5  10       99.17      118.10      4.07 o 
  -6   6  10        2.45        2.75      1.23 o 
  -5   6  10        4.74        2.01      1.34 o 
  -4   6  10       11.47        9.13      1.39 o 
  -3   6  10        0.07        0.34      0.99 o 
  -2   6  10       38.03       37.37      2.07 o 
  -1   6  10        3.72        6.50      1.20 o 
   0   6  10        2.12        3.67      1.04 o 
   1   6  10        0.41        1.11      1.30 o 
   2   6  10       15.93       17.43      1.29 o 
   3   6  10        0.01        0.70      1.24 o 
   4   6  10       24.19       25.88      2.14 o 
   5   6  10        5.59        6.28      1.27 o 
   6   6  10        2.60        1.98      1.19 o 
 -11   0  11        1.56        0.77      1.51 o 
  -9   0  11      308.68      295.38     16.40 o 
  -7   0  11       72.28       78.46      2.97 o 
  -5   0  11      410.48      369.36     13.80 o 
  -3   0  11       37.67       26.82      1.14 o 
  -1   0  11        0.57        1.61      0.61 o 
   1   0  11        8.19        8.56      0.84 o 
   3   0  11       52.70       36.94      3.12 o 
   5   0  11       10.24       14.13      1.70 o 
   7   0  11      158.62      153.76      5.09 o 
   9   0  11      163.10      186.79      3.41 o 
  11   0  11       40.10       39.63      2.69 o 
 -12   1  11       25.03       22.93      2.20 o 
 -11   1  11        0.92        0.83      0.89 o 
 -10   1  11        0.10        0.21      0.99 o 
  -9   1  11       30.86       38.95      1.43 o 
  -8   1  11        4.00        2.22      0.74 o 
  -7   1  11       61.06       53.48      2.35 o 
  -6   1  11       94.36       98.89      3.59 o 
  -5   1  11      160.45      143.39      3.95 o 
  -4   1  11        4.95        1.38      0.49 o 
  -3   1  11      155.38      150.03      2.48 o 
  -2   1  11        8.47       11.08      0.99 o 
  -1   1  11      403.59      417.27      7.00 o 
   0   1  11       62.46       51.80      1.44 o 
   1   1  11       80.82       77.41      3.08 o 
   2   1  11      213.39      220.83      2.72 o 
   3   1  11      151.04      145.13      3.16 o 
   4   1  11        6.04        6.11      1.24 o 
   5   1  11       27.15       30.66      1.76 o 
   6   1  11      177.60      198.14      8.61 o 
   7   1  11       14.02       14.62      1.89 o 
   8   1  11      208.15      227.62     10.88 o 
   9   1  11      168.38      166.98      8.26 o 
  10   1  11       83.50       78.10      7.27 o 
  11   1  11       86.71       77.03      4.39 o 
  12   1  11       22.40       14.83      1.74 o 
 -11   2  11       20.98       22.59      3.09 o 
 -10   2  11        8.96        9.80      1.10 o 
  -9   2  11        0.53        1.43      0.87 o 
  -8   2  11       15.97       14.42      0.93 o 
  -7   2  11       67.87       64.73      2.41 o 
  -6   2  11      441.71      433.94      8.75 o 
  -5   2  11      252.41      248.98      6.54 o 
  -4   2  11       22.07       20.46      0.79 o 
  -3   2  11      156.70      171.35      2.76 o 
  -2   2  11      759.79      800.72     29.71 o 
  -1   2  11        5.88        8.23      0.83 o 
   0   2  11      221.20      220.55      4.53 o 
   1   2  11      962.34     1021.33     27.66 o 
   2   2  11       86.69       91.89      1.86 o 
   3   2  11       84.04       97.02      2.30 o 
   4   2  11        9.73        9.81      0.99 o 
   5   2  11        2.81        4.37      1.12 o 
   6   2  11        2.65        1.55      1.67 o 
   7   2  11       53.47       52.12      1.96 o 
   8   2  11        3.65        4.56      1.11 o 
   9   2  11        2.04        2.43      1.22 o 
  10   2  11       23.11       23.99      2.96 o 
  11   2  11        3.25        4.15      1.45 o 
 -11   3  11       10.87        7.79      1.33 o 
 -10   3  11       31.27       26.88      3.02 o 
  -9   3  11        4.11        3.47      0.98 o 
  -8   3  11        4.26        5.53      0.88 o 
  -7   3  11       46.84       49.89      2.61 o 
  -6   3  11       32.64       32.57      1.85 o 
  -5   3  11       29.01       27.98      1.17 o 
  -4   3  11        5.02        3.86      0.87 o 
  -3   3  11        1.16        0.19      0.69 o 
  -2   3  11        0.03        0.71      0.57 o 
  -1   3  11       28.44       36.49      1.18 o 
   0   3  11        3.49        4.30      0.69 o 
   1   3  11       17.90       18.50      1.01 o 
   2   3  11      695.91      686.91     11.76 o 
   3   3  11     1704.36     1777.66     23.15 o 
   4   3  11        5.32        5.71      0.95 o 
   5   3  11       51.17       48.29      1.84 o 
   6   3  11       92.58       96.73      5.18 o 
   7   3  11       20.29       14.67      1.41 o 
   8   3  11        1.24        1.53      1.03 o 
   9   3  11       16.46       15.76      1.50 o 
  10   3  11        3.89        2.87      1.38 o 
  11   3  11        1.32        0.36      1.87 o 
 -10   4  11        7.74        6.38      1.63 o 
  -9   4  11       56.43       53.67      3.83 o 
  -8   4  11        9.08       11.25      0.92 o 
  -7   4  11        0.51        1.67      0.91 o 
  -6   4  11       20.88       21.56      1.55 o 
  -5   4  11      103.88      110.11      4.35 o 
  -4   4  11        7.06        7.33      0.90 o 
  -3   4  11       52.20       49.88      1.92 o 
  -2   4  11      142.60      141.95      3.70 o 
  -1   4  11       86.83       88.56      1.44 o 
   0   4  11       61.25       60.39      1.42 o 
   1   4  11      128.27      129.34      3.68 o 
   2   4  11      121.69      122.89      2.77 o 
   3   4  11      206.74      213.70      3.42 o 
   4   4  11       74.88       82.55      2.87 o 
   5   4  11        0.95        2.85      1.14 o 
   6   4  11       10.95       12.10      1.23 o 
   7   4  11       24.64       29.12      1.68 o 
   8   4  11       93.46       92.48      4.66 o 
   9   4  11        0.12        1.44      1.17 o 
  -8   5  11       69.15       61.58      4.62 o 
  -7   5  11       33.74       30.04      2.41 o 
  -6   5  11        0.62        0.61      1.04 o 
  -5   5  11       90.51       81.03      2.63 o 
  -4   5  11        2.14        3.54      1.03 o 
  -3   5  11       96.90      102.28      4.28 o 
  -2   5  11       66.19       64.35      1.41 o 
  -1   5  11        3.65        6.25      1.10 o 
   0   5  11       86.98       85.81      1.72 o 
   1   5  11       13.07       13.17      1.29 o 
   2   5  11       17.19       18.60      1.37 o 
   3   5  11        2.89        4.01      1.10 o 
   4   5  11       13.77       16.80      1.36 o 
   5   5  11       78.49       83.31      3.37 o 
   6   5  11        0.00       -0.44      1.29 o 
   7   5  11       27.67       28.36      2.48 o 
   8   5  11        7.27        9.97      1.37 o 
  -6   6  11       14.96       11.17      1.27 o 
  -5   6  11        3.22        3.68      1.22 o 
  -4   6  11       17.34       15.96      1.30 o 
  -3   6  11       35.64       34.72      1.99 o 
  -2   6  11        0.67        1.25      1.14 o 
  -1   6  11       22.60       23.24      1.79 o 
   0   6  11       15.79       16.75      1.56 o 
   1   6  11        0.26        1.18      1.27 o 
   2   6  11       19.44       18.61      1.41 o 
   3   6  11        6.27        7.70      1.52 o 
   4   6  11       48.95       46.33      4.75 o 
   5   6  11        0.61        0.87      1.47 o 
   6   6  11       10.47        6.35      4.41 o 
 -12   0  12       12.16        9.03      2.92 o 
 -10   0  12       11.73       13.63      1.33 o 
  -8   0  12       64.01       66.60      4.63 o 
  -6   0  12        5.20        8.60      0.82 o 
  -4   0  12      835.49      826.87     15.92 o 
  -2   0  12        6.88        8.42      1.14 o 
   0   0  12        0.66        1.63      0.75 o 
   2   0  12       28.81       30.73      1.73 o 
   4   0  12       14.50       19.17      2.82 o 
   6   0  12       88.52      113.19      2.77 o 
   8   0  12       40.26       40.12      3.45 o 
  10   0  12      100.46       97.14      3.17 o 
  12   0  12        1.21        0.54      3.30 o 
 -12   1  12      104.15       89.87     10.09 o 
 -11   1  12        0.87        1.44      0.83 o 
 -10   1  12       16.70       17.06      1.06 o 
  -9   1  12        0.02        0.05      0.78 o 
  -8   1  12        2.78        2.27      0.67 o 
  -7   1  12       13.85        9.95      0.82 o 
  -6   1  12      651.27      652.53     16.67 o 
  -5   1  12      230.73      228.94      6.24 o 
  -4   1  12      234.50      230.60      5.52 o 
  -3   1  12      668.48      620.90      7.72 o 
  -2   1  12       69.35       80.42      1.44 o 
  -1   1  12     1521.14     1442.93     55.38 o 
   0   1  12      327.88      319.91      8.44 o 
   1   1  12      495.52      471.46     10.68 o 
   2   1  12        0.29        0.22      0.60 o 
   3   1  12       59.40       53.91      1.68 o 
   4   1  12      382.51      424.58      5.84 o 
   5   1  12        2.23        2.42      1.37 o 
   6   1  12      160.19      154.85      2.37 o 
   7   1  12        4.13        4.76      0.95 o 
   8   1  12        0.10        0.13      0.89 o 
   9   1  12       21.61       23.99      1.35 o 
  10   1  12       16.47       18.25      1.76 o 
  11   1  12        7.51        5.57      1.51 o 
 -11   2  12       10.67        8.05      1.17 o 
 -10   2  12       24.01       22.07      1.57 o 
  -9   2  12       13.16       14.20      1.43 o 
  -8   2  12       83.19       79.81      3.19 o 
  -7   2  12        2.84        3.91      0.87 o 
  -6   2  12        0.00        1.80      0.69 o 
  -5   2  12       26.71       27.99      0.94 o 
  -4   2  12      226.17      226.07      3.84 o 
  -3   2  12       10.78       17.61      0.81 o 
  -2   2  12       91.24       96.65      3.98 o 
  -1   2  12       22.93       22.95      0.97 o 
   0   2  12       16.78       12.19      0.73 o 
   1   2  12        4.29        5.52      0.74 o 
   2   2  12      339.70      334.70      8.16 o 
   3   2  12      135.95      132.73      2.46 o 
   4   2  12      143.72      156.64      2.46 o 
   5   2  12       22.30       26.24      1.30 o 
   6   2  12       64.75       68.18      2.91 o 
   7   2  12      195.21      183.12      6.81 o 
   8   2  12       64.46       60.72      4.74 o 
   9   2  12        5.52        5.70      1.32 o 
  10   2  12       13.89       13.35      2.48 o 
  11   2  12      153.29      120.08     13.10 o 
 -10   3  12        0.04       -0.26      0.95 o 
  -9   3  12        1.58        2.18      1.07 o 
  -8   3  12       12.10       13.92      1.24 o 
  -7   3  12       35.48       33.42      1.30 o 
  -6   3  12       43.37       45.97      2.56 o 
  -5   3  12       80.64       76.93      3.61 o 
  -4   3  12        7.24        9.76      1.35 o 
  -3   3  12        6.87        9.42      0.70 o 
  -2   3  12       76.44       77.40      2.52 o 
  -1   3  12       91.65       90.18      1.57 o 
   0   3  12       63.07       58.58      1.56 o 
   1   3  12       12.18       11.34      1.02 o 
   2   3  12      724.69      789.57     11.57 o 
   3   3  12      289.62      304.77      3.85 o 
   4   3  12       17.23       17.78      1.38 o 
   5   3  12        4.76        6.68      0.97 o 
   6   3  12        1.39        2.85      1.14 o 
   7   3  12       10.05        9.90      1.16 o 
   8   3  12       32.27       34.09      1.22 o 
   9   3  12        9.38        7.00      1.31 o 
  10   3  12        0.72        1.33      1.35 o 
  -9   4  12       22.49       17.92      1.41 o 
  -8   4  12       18.02       18.29      1.33 o 
  -7   4  12       32.79       36.08      1.95 o 
  -6   4  12       95.57       98.12      6.06 o 
  -5   4  12      174.63      167.80      6.08 o 
  -4   4  12       26.17       31.76      1.66 o 
  -3   4  12      361.46      331.10      8.55 o 
  -2   4  12        3.20        1.85      0.79 o 
  -1   4  12       33.22       27.57      1.16 o 
   0   4  12       34.22       36.67      1.42 o 
   1   4  12      121.20      118.49      2.20 o 
   2   4  12      197.06      201.38      6.37 o 
   3   4  12        6.23        8.21      1.15 o 
   4   4  12       18.37       17.01      2.00 o 
   5   4  12       11.52       13.12      1.65 o 
   6   4  12       53.74       56.31      3.88 o 
   7   4  12       56.24       68.00      5.12 o 
   8   4  12        0.67        2.21      1.17 o 
   9   4  12        0.16       -0.36      1.17 o 
  -8   5  12        0.20        1.08      1.07 o 
  -7   5  12       14.26       14.43      1.17 o 
  -6   5  12       25.39       27.86      2.49 o 
  -5   5  12        1.02        1.28      1.03 o 
  -4   5  12       55.34       61.00      3.69 o 
  -3   5  12       36.50       38.54      1.79 o 
  -2   5  12       34.80       34.61      1.30 o 
  -1   5  12        2.96        1.21      0.93 o 
   0   5  12       22.80       21.71      1.20 o 
   1   5  12        0.51       -1.19      1.19 o 
   2   5  12       29.92       28.78      1.44 o 
   3   5  12        3.85        2.88      1.02 o 
   4   5  12       11.00       11.49      1.38 o 
   5   5  12      119.18      137.51      9.45 o 
   6   5  12       27.63       29.51      2.37 o 
   7   5  12       26.81       32.92      1.86 o 
   8   5  12       24.32       21.83      1.63 o 
  -5   6  12       22.39       19.91      1.99 o 
  -4   6  12       38.70       29.21      1.47 o 
  -3   6  12       10.94        9.15      1.22 o 
  -2   6  12        2.92        3.90      1.34 o 
  -1   6  12        4.29        3.87      1.26 o 
   0   6  12        0.13        0.21      1.32 o 
   1   6  12      104.60      104.71      5.94 o 
   2   6  12        5.32        6.01      1.40 o 
   3   6  12       16.55       15.08      1.75 o 
   4   6  12        1.34        2.78      1.53 o 
   5   6  12       22.91       22.22      2.67 o 
 -11   0  13       90.34       83.91     10.73 o 
  -9   0  13      211.82      202.41     13.79 o 
  -7   0  13      139.63      145.65     10.86 o 
  -5   0  13      482.54      523.69     13.39 o 
  -3   0  13        4.50        4.27      0.85 o 
  -1   0  13      112.80      122.92      2.94 o 
   1   0  13     1904.68     1948.14     14.15 o 
   3   0  13       29.43       21.01      2.65 o 
   5   0  13      719.19      736.80      8.91 o 
   7   0  13       88.84       98.39      2.72 o 
   9   0  13        8.38        6.26      2.41 o 
  11   0  13        5.34        5.15      2.01 o 
 -11   1  13        5.84        6.19      1.48 o 
 -10   1  13       11.23       15.32      1.58 o 
  -9   1  13        0.95        0.50      0.80 o 
  -8   1  13       20.41       17.46      1.54 o 
  -7   1  13      353.32      348.71      9.87 o 
  -6   1  13       35.01       37.43      0.96 o 
  -5   1  13       24.84       21.19      0.80 o 
  -4   1  13       14.39       14.65      0.77 o 
  -3   1  13       66.63       69.87      2.21 o 
  -2   1  13       11.99        9.71      0.66 o 
  -1   1  13      150.14      151.76      4.54 o 
   0   1  13      144.24      140.24      3.63 o 
   1   1  13      194.10      193.31      9.83 o 
   2   1  13        6.36        8.21      1.06 o 
   3   1  13        2.67        2.11      0.78 o 
   4   1  13       48.09       49.70      1.97 o 
   5   1  13      393.90      394.91      5.00 o 
   6   1  13       15.77       14.45      1.30 o 
   7   1  13       18.83       15.72      1.37 o 
   8   1  13       84.82       86.74      5.23 o 
   9   1  13       29.23       27.94      1.60 o 
  10   1  13       24.16       22.00      1.86 o 
  11   1  13        0.97        1.01      1.71 o 
 -11   2  13        9.43        5.67      1.52 o 
 -10   2  13        8.92        9.61      1.53 o 
  -9   2  13       14.01       14.48      1.05 o 
  -8   2  13        1.65        2.28      0.77 o 
  -7   2  13        2.33        4.32      0.80 o 
  -6   2  13      216.83      210.99      4.84 o 
  -5   2  13       34.55       37.07      0.99 o 
  -4   2  13        3.52        4.93      0.61 o 
  -3   2  13      302.76      288.05      7.15 o 
  -2   2  13       34.33       40.65      1.13 o 
  -1   2  13       31.39       39.01      1.14 o 
   0   2  13        3.16        3.81      0.64 o 
   1   2  13      199.20      206.91      6.95 o 
   2   2  13      155.43      141.61      3.83 o 
   3   2  13        0.64        2.53      1.21 o 
   4   2  13        2.43        2.57      1.03 o 
   5   2  13      369.88      384.22     10.06 o 
   6   2  13       14.49       17.31      1.70 o 
   7   2  13       84.44       87.66      1.85 o 
   8   2  13        0.14       -0.94      0.96 o 
   9   2  13        3.34        4.10      1.24 o 
  10   2  13       78.45       72.17      5.73 o 
  11   2  13      120.39       95.60      7.04 o 
 -10   3  13       16.94       16.84      1.75 o 
  -9   3  13        4.04        3.51      1.11 o 
  -8   3  13        0.48        0.10      0.86 o 
  -7   3  13       63.01       58.96      2.18 o 
  -6   3  13        7.94        7.92      0.95 o 
  -5   3  13       76.90       77.46      3.40 o 
  -4   3  13       25.01       23.93      1.38 o 
  -3   3  13       34.08       29.78      2.08 o 
  -2   3  13      124.37      119.88      2.87 o 
  -1   3  13       13.03        8.57      0.77 o 
   0   3  13        0.52        1.94      0.71 o 
   1   3  13      815.74      827.93     18.70 o 
   2   3  13      937.79      974.99     18.35 o 
   3   3  13      427.16      447.83      7.72 o 
   4   3  13       10.47       11.98      1.34 o 
   5   3  13       23.71       24.08      1.36 o 
   6   3  13        0.56        1.04      1.00 o 
   7   3  13        2.48        3.10      1.07 o 
   8   3  13        0.04        0.18      1.09 o 
   9   3  13        1.33        0.79      1.19 o 
  10   3  13       37.21       31.96      3.25 o 
  -9   4  13        9.59        9.55      1.24 o 
  -8   4  13       31.73       28.35      2.72 o 
  -7   4  13        3.58        3.94      0.92 o 
  -6   4  13        9.79        9.10      1.27 o 
  -5   4  13      196.60      197.07      5.75 o 
  -4   4  13      181.73      182.63      7.95 o 
  -3   4  13       24.12       17.83      1.09 o 
  -2   4  13       49.13       55.38      1.39 o 
  -1   4  13       24.37       30.24      1.10 o 
   0   4  13        0.01        0.41      0.86 o 
   1   4  13       10.54       13.29      2.82 o 
   2   4  13       11.18       11.99      1.08 o 
   3   4  13        8.40        9.16      1.22 o 
   4   4  13      199.65      213.45     14.31 o 
   5   4  13      123.95      124.65      3.75 o 
   6   4  13       19.35       23.45      1.48 o 
   7   4  13        5.56        6.65      1.36 o 
   8   4  13        2.16        2.14      1.14 o 
   9   4  13       60.29       56.80      2.89 o 
  -7   5  13       46.95       44.68      2.41 o 
  -6   5  13        3.59        5.58      1.00 o 
  -5   5  13       45.56       42.33      1.98 o 
  -4   5  13       71.17       77.37      2.00 o 
  -3   5  13      117.18      110.71      2.66 o 
  -2   5  13        9.10        9.20      0.96 o 
  -1   5  13        3.17        3.38      1.00 o 
   0   5  13       13.62       17.80      1.34 o 
   1   5  13        2.50        0.36      1.25 o 
   2   5  13       17.25       14.47      1.35 o 
   3   5  13       52.42       56.19      4.17 o 
   4   5  13        1.11        0.49      1.27 o 
   5   5  13      119.71      121.93     12.09 o 
   6   5  13        3.75        3.08      1.77 o 
   7   5  13        4.02        2.49      1.32 o 
  -5   6  13       16.61       13.14      1.87 o 
  -4   6  13        1.38        1.24      1.13 o 
  -3   6  13        8.30        8.57      1.24 o 
  -2   6  13        0.15        1.33      1.10 o 
  -1   6  13        2.33        0.58      1.09 o 
   0   6  13       12.96       13.15      1.35 o 
   1   6  13       52.49       49.89      3.64 o 
   2   6  13        0.00       -0.12      1.46 o 
   3   6  13        0.01        0.65      1.45 o 
   4   6  13       12.59       10.72      1.78 o 
   5   6  13        4.56        5.11      2.24 o 
 -10   0  14       11.41       10.29      1.54 o 
  -8   0  14        4.65        6.30      1.26 o 
  -6   0  14      161.34      163.27      4.25 o 
  -4   0  14      145.57      143.47      4.68 o 
  -2   0  14      638.51      613.84     13.62 o 
   0   0  14       24.36       29.71      1.52 o 
   2   0  14        3.05        1.99      0.96 o 
   4   0  14       27.20       27.55      3.13 o 
   6   0  14       44.01       40.85      2.18 o 
   8   0  14       26.60       27.15      2.39 o 
  10   0  14        4.38        6.91      2.49 o 
 -11   1  14        6.02        5.73      1.12 o 
 -10   1  14       77.69       78.63      6.50 o 
  -9   1  14       15.88       17.23      1.40 o 
  -8   1  14        2.53        2.65      0.75 o 
  -7   1  14        3.50        5.82      0.80 o 
  -6   1  14        1.06        2.38      0.66 o 
  -5   1  14     1115.12     1120.44     27.76 o 
  -4   1  14      451.25      444.92      8.48 o 
  -3   1  14      725.15      674.29     19.14 o 
  -2   1  14       99.75      101.39      2.06 o 
  -1   1  14      121.91      128.73      3.41 o 
   0   1  14        0.05       -0.45      0.90 o 
   1   1  14      110.49      113.34      2.50 o 
   2   1  14       35.34       32.52      1.89 o 
   3   1  14       66.62       63.54      1.73 o 
   4   1  14       24.75       24.70      1.18 o 
   5   1  14       53.08       58.98      7.75 o 
   6   1  14       11.55       11.39      1.20 o 
   7   1  14        0.13        0.51      1.06 o 
   8   1  14       11.52       10.85      1.27 o 
   9   1  14       81.50       74.26      2.22 o 
  10   1  14       40.41       35.80      1.83 o 
  11   1  14        7.14        5.37      1.53 o 
 -11   2  14      104.25       92.07     10.45 o 
 -10   2  14        0.07        1.20      1.10 o 
  -9   2  14       10.91       12.86      1.41 o 
  -8   2  14       35.59       35.31      1.19 o 
  -7   2  14      197.11      188.36      8.80 o 
  -6   2  14       30.18       29.83      1.04 o 
  -5   2  14       18.62       21.59      0.84 o 
  -4   2  14       17.27       20.30      1.15 o 
  -3   2  14       23.17       29.92      1.09 o 
  -2   2  14        0.50       -0.39      0.65 o 
  -1   2  14       20.62       21.21      1.01 o 
   0   2  14        0.08        0.63      0.62 o 
   1   2  14        1.94        2.53      0.79 o 
   2   2  14       97.10      107.01      1.97 o 
   3   2  14      471.90      507.66      4.21 o 
   4   2  14      261.65      274.57     10.12 o 
   5   2  14      234.39      245.08      4.35 o 
   6   2  14        2.83        3.68      1.12 o 
   7   2  14       57.94       54.25      2.09 o 
   8   2  14        0.20        0.99      1.26 o 
   9   2  14      128.91      116.28      2.65 o 
  10   2  14        0.06       -0.75      1.34 o 
 -10   3  14       13.07       11.32      2.13 o 
  -9   3  14        6.89        8.57      1.06 o 
  -8   3  14       14.00       13.38      1.05 o 
  -7   3  14       69.88       70.15      4.30 o 
  -6   3  14       79.30       80.58      2.92 o 
  -5   3  14        0.96        1.18      0.81 o 
  -4   3  14       20.73       19.16      0.90 o 
  -3   3  14       29.91       22.69      0.99 o 
  -2   3  14       16.63       13.61      0.93 o 
  -1   3  14       33.19       48.36      1.22 o 
   0   3  14        0.33        0.68      0.69 o 
   1   3  14        5.81        4.92      1.08 o 
   2   3  14      607.74      638.06      9.22 o 
   3   3  14        4.65        6.21      1.21 o 
   4   3  14      244.12      256.33      7.61 o 
   5   3  14       40.91       39.75      2.14 o 
   6   3  14       16.10       13.72      1.53 o 
   7   3  14        0.67        1.95      1.33 o 
   8   3  14        0.09        0.17      1.04 o 
   9   3  14        7.33        8.46      1.22 o 
  10   3  14       31.44       28.64      2.22 o 
  -9   4  14       19.47       18.23      1.48 o 
  -8   4  14        0.14        1.21      1.06 o 
  -7   4  14        4.44        4.41      0.97 o 
  -6   4  14        4.98        4.47      0.83 o 
  -5   4  14       15.19       13.37      1.15 o 
  -4   4  14       71.99       68.97      1.36 o 
  -3   4  14        1.30        2.34      0.77 o 
  -2   4  14       33.47       36.49      1.16 o 
  -1   4  14       12.95       14.34      0.98 o 
   0   4  14        2.96        2.51      0.95 o 
   1   4  14       39.49       39.71      1.37 o 
   2   4  14        0.20        0.57      0.88 o 
   3   4  14      171.40      192.68      4.59 o 
   4   4  14      157.13      152.05      9.87 o 
   5   4  14       52.22       45.32      1.74 o 
   6   4  14        0.71        1.73      1.31 o 
   7   4  14       69.32       73.29      7.64 o 
   8   4  14        1.41        2.80      1.06 o 
   9   4  14       52.51       54.43      5.00 o 
  -7   5  14        1.10        0.55      1.15 o 
  -6   5  14       20.16       22.76      2.01 o 
  -5   5  14       18.72       21.85      1.40 o 
  -4   5  14       79.60       72.16      3.90 o 
  -3   5  14       19.63       19.68      1.31 o 
  -2   5  14       12.90       11.69      1.10 o 
  -1   5  14      123.91      127.00      7.54 o 
   0   5  14        8.46       10.43      1.34 o 
   1   5  14        7.47        6.89      1.32 o 
   2   5  14        6.70        7.62      1.16 o 
   3   5  14        0.83        1.34      1.18 o 
   4   5  14        4.74        4.06      1.51 o 
   5   5  14       30.26       34.97      3.00 o 
   6   5  14       21.84       20.27      2.55 o 
   7   5  14       25.11       18.73      3.35 o 
  -4   6  14       27.12       20.52      1.55 o 
  -3   6  14       77.33       59.31      4.80 o 
  -2   6  14       19.34       15.39      1.38 o 
  -1   6  14       17.69       18.53      2.79 o 
   0   6  14       49.12       44.57      2.40 o 
   1   6  14       29.37       21.24      1.77 o 
   2   6  14        3.60        4.21      1.64 o 
   3   6  14        3.59        1.69      1.88 o 
   4   6  14       26.60       26.28      3.21 o 
 -11   0  15      134.56      127.63     22.55 o 
  -9   0  15      118.42      135.62     15.15 o 
  -7   0  15       53.79       64.41      3.22 o 
  -5   0  15      532.30      574.79     11.58 o 
  -3   0  15      468.38      471.11     14.59 o 
  -1   0  15      279.26      295.02     11.42 o 
   1   0  15       44.65       40.63      1.76 o 
   3   0  15       98.06      107.40      3.70 o 
   5   0  15       74.63       76.46      2.34 o 
   7   0  15       42.20       41.11      2.83 o 
   9   0  15       34.27       31.66      4.47 o 
  11   0  15        1.25        1.09      3.25 o 
 -11   1  15        6.99        7.35      1.23 o 
 -10   1  15       10.29       13.90      1.36 o 
  -9   1  15       40.06       46.14      3.27 o 
  -8   1  15       20.38       18.83      0.93 o 
  -7   1  15       48.27       48.32      2.73 o 
  -6   1  15        0.03        0.11      0.75 o 
  -5   1  15      448.30      471.83     11.85 o 
  -4   1  15        3.13        3.23      0.67 o 
  -3   1  15      159.09      159.50      4.03 o 
  -2   1  15       16.50       16.00      0.93 o 
  -1   1  15       28.52       24.38      1.58 o 
   0   1  15       11.45       11.17      1.16 o 
   1   1  15      277.48      259.23     12.34 o 
   2   1  15      132.02      128.69      6.18 o 
   3   1  15       32.84       38.26      1.19 o 
   4   1  15       29.65       24.55      1.25 o 
   5   1  15      190.22      205.83     14.47 o 
   6   1  15       26.06       28.52      3.01 o 
   7   1  15       25.00       25.28      1.48 o 
   8   1  15       45.19       42.95      2.79 o 
   9   1  15        1.44        1.08      1.16 o 
  10   1  15       12.50       10.38      2.50 o 
  11   1  15        1.43        0.25      2.08 o 
 -10   2  15       10.01        7.87      1.24 o 
  -9   2  15       20.99       19.45      1.78 o 
  -8   2  15       11.17       11.10      0.96 o 
  -7   2  15        0.49        1.61      0.75 o 
  -6   2  15       10.62       10.54      0.91 o 
  -5   2  15      184.90      175.31      4.44 o 
  -4   2  15        3.71        2.56      0.68 o 
  -3   2  15       77.39       92.68      2.54 o 
  -2   2  15        0.32        0.54      0.74 o 
  -1   2  15      100.82      101.20      1.78 o 
   0   2  15        1.30        1.85      0.77 o 
   1   2  15        3.83        2.71      0.86 o 
   2   2  15      163.57      174.69      5.32 o 
   3   2  15     1338.45     1443.59     31.61 o 
   4   2  15      226.14      231.59      8.36 o 
   5   2  15      170.63      178.56      4.43 o 
   6   2  15        0.02        0.58      1.11 o 
   7   2  15      237.95      233.60     10.44 o 
   8   2  15        4.67        3.81      1.53 o 
   9   2  15       14.89       13.78      1.48 o 
  10   2  15       12.94       12.77      1.92 o 
 -10   3  15        6.61        5.35      1.45 o 
  -9   3  15        4.02        4.73      1.04 o 
  -8   3  15       18.82       18.88      1.21 o 
  -7   3  15       22.55       21.66      1.01 o 
  -6   3  15       30.85       29.27      2.39 o 
  -5   3  15        0.46        0.23      0.87 o 
  -4   3  15        1.94        2.83      0.96 o 
  -3   3  15       74.32       78.97      2.37 o 
  -2   3  15      184.73      179.75      3.55 o 
  -1   3  15      373.43      383.48      6.99 o 
   0   3  15       55.48       51.82      2.01 o 
   1   3  15      102.95      100.11      3.80 o 
   2   3  15        0.89        0.02      1.14 o 
   3   3  15       55.30       54.26      1.76 o 
   4   3  15       11.50       12.26      1.29 o 
   5   3  15       24.20       28.57      1.42 o 
   6   3  15        5.39        5.69      1.28 o 
   7   3  15        2.61        2.53      1.56 o 
   8   3  15        4.97        7.14      1.33 o 
   9   3  15       18.45       12.09      1.49 o 
  -8   4  15       12.53       12.80      1.29 o 
  -7   4  15       23.31       27.72      2.97 o 
  -6   4  15       21.67       22.04      1.14 o 
  -5   4  15       38.28       44.19      1.37 o 
  -4   4  15        0.08        0.34      1.00 o 
  -3   4  15       11.81       11.87      0.97 o 
  -2   4  15       88.47       94.43      2.99 o 
  -1   4  15        0.35        1.43      1.01 o 
   0   4  15        0.69       -0.10      0.94 o 
   1   4  15        0.00        2.04      1.43 o 
   2   4  15        1.73        3.00      1.12 o 
   3   4  15       51.64       53.09      3.23 o 
   4   4  15       68.90       75.96      4.33 o 
   5   4  15       51.34       55.48      2.37 o 
   6   4  15       33.41       38.06      1.86 o 
   7   4  15        2.60        3.45      1.58 o 
   8   4  15        4.33        6.43      1.53 o 
  -7   5  15       19.99       16.98      1.63 o 
  -6   5  15       10.19       11.02      1.06 o 
  -5   5  15        6.13        5.05      1.01 o 
  -4   5  15       97.89      100.75      3.37 o 
  -3   5  15        7.32        9.29      1.14 o 
  -2   5  15        1.59        1.55      1.11 o 
  -1   5  15        8.14       11.56      1.12 o 
   0   5  15       39.05       36.19      1.72 o 
   1   5  15        0.01        0.60      1.08 o 
   2   5  15        5.59        7.63      1.31 o 
   3   5  15        1.00        0.56      1.38 o 
   4   5  15        5.43        4.91      1.78 o 
   5   5  15       55.18       50.06      3.09 o 
   6   5  15        3.87        5.07      1.78 o 
  -3   6  15        0.09        0.94      1.17 o 
  -2   6  15       28.79       22.06      1.91 o 
  -1   6  15       82.60       68.50      2.83 o 
   0   6  15      102.50       86.41      5.85 o 
   1   6  15       38.89       33.36      2.18 o 
   2   6  15        6.83        5.43      1.77 o 
   3   6  15        2.78        2.02      1.76 o 
 -10   0  16        0.08        0.58      1.70 o 
  -8   0  16       40.25       46.72      1.78 o 
  -6   0  16       56.29       57.23      1.75 o 
  -4   0  16     1063.52     1124.48     41.13 o 
  -2   0  16      261.00      267.97      8.73 o 
   0   0  16     1507.72     1720.93     46.15 o 
   2   0  16       54.28       55.62      1.74 o 
   4   0  16       76.38       83.24      2.87 o 
   6   0  16       18.22       16.08      1.82 o 
   8   0  16       31.26       32.19      2.82 o 
  10   0  16        7.30        3.32      3.06 o 
 -10   1  16        2.63        3.71      1.12 o 
  -9   1  16       27.12       29.88      2.52 o 
  -8   1  16       69.37       68.14      3.04 o 
  -7   1  16      104.52      106.80      3.63 o 
  -6   1  16        0.04        1.12      0.80 o 
  -5   1  16       16.99       17.09      0.85 o 
  -4   1  16       11.58       12.88      0.77 o 
  -3   1  16        0.87       -0.13      0.73 o 
  -2   1  16        1.36        1.68      0.65 o 
  -1   1  16        0.06        0.47      0.71 o 
   0   1  16        5.98        5.77      0.84 o 
   1   1  16       25.68       25.97      1.62 o 
   2   1  16      229.63      246.22      4.89 o 
   3   1  16      147.99      151.58      4.43 o 
   4   1  16       59.14       60.03      1.52 o 
   5   1  16       60.63       65.98      1.93 o 
   6   1  16        4.73        4.51      1.40 o 
   7   1  16        8.62        5.63      1.52 o 
   8   1  16       52.23       49.75      1.77 o 
   9   1  16        0.35        1.39      1.60 o 
  10   1  16        1.88        2.04      1.53 o 
 -10   2  16       11.92        9.98      1.28 o 
  -9   2  16        1.00       -0.61      0.95 o 
  -8   2  16        7.64        6.92      0.87 o 
  -7   2  16        1.20        2.13      0.80 o 
  -6   2  16       71.16       72.04      1.79 o 
  -5   2  16        0.66        1.89      0.74 o 
  -4   2  16       44.09       47.28      2.21 o 
  -3   2  16        2.46        2.17      0.78 o 
  -2   2  16       52.49       47.17      1.63 o 
  -1   2  16        4.89        7.15      0.83 o 
   0   2  16       14.93       13.01      1.02 o 
   1   2  16       10.40       13.65      1.09 o 
   2   2  16      115.19      114.66      2.29 o 
   3   2  16       94.22      104.82      1.98 o 
   4   2  16       62.91       66.60      2.10 o 
   5   2  16        0.07        0.01      1.62 o 
   6   2  16        0.22        1.11      1.34 o 
   7   2  16       34.81       33.07      3.22 o 
   8   2  16       12.79       12.90      1.27 o 
   9   2  16       11.60       10.51      1.65 o 
  10   2  16       50.48       37.86      4.30 o 
  -9   3  16        1.45        1.13      1.01 o 
  -8   3  16        8.10       11.71      1.38 o 
  -7   3  16       87.53       86.17      5.13 o 
  -6   3  16        1.48        1.60      0.89 o 
  -5   3  16        6.79        9.67      0.97 o 
  -4   3  16        1.47        2.92      0.98 o 
  -3   3  16       48.98       40.74      1.78 o 
  -2   3  16      205.09      188.02      5.82 o 
  -1   3  16        5.32        7.06      0.87 o 
   0   3  16       30.77       27.79      1.13 o 
   1   3  16        6.14        7.29      0.88 o 
   2   3  16        2.86        2.18      0.91 o 
   3   3  16      117.88      124.49      2.25 o 
   4   3  16       36.80       42.37      1.91 o 
   5   3  16        2.44        3.93      1.28 o 
   6   3  16        0.65        0.61      1.30 o 
   7   3  16        2.59        2.73      1.43 o 
   8   3  16        8.65       10.98      1.34 o 
   9   3  16        0.02        1.50      1.62 o 
  -8   4  16       22.08       21.00      1.48 o 
  -7   4  16        1.71        1.57      0.92 o 
  -6   4  16       93.99      101.11      5.42 o 
  -5   4  16       11.28       12.76      1.05 o 
  -4   4  16        0.02       -0.25      1.13 o 
  -3   4  16        2.89        3.47      0.98 o 
  -2   4  16       15.62       18.21      1.13 o 
  -1   4  16       62.50       63.98      1.74 o 
   0   4  16       48.63       48.27      1.57 o 
   1   4  16        4.49        4.11      0.96 o 
   2   4  16        0.49        1.18      1.04 o 
   3   4  16      163.90      159.01      7.24 o 
   4   4  16      227.89      244.61      9.26 o 
   5   4  16        3.27        5.14      1.38 o 
   6   4  16      131.79      131.69      6.25 o 
   7   4  16       18.09       20.20      2.04 o 
   8   4  16       72.02       65.30      2.18 o 
  -6   5  16        2.89        1.44      1.22 o 
  -5   5  16      102.29       98.88      4.13 o 
  -4   5  16       22.43       16.03      1.25 o 
  -3   5  16       27.83       25.87      1.39 o 
  -2   5  16        0.71        1.80      1.16 o 
  -1   5  16        9.22       10.33      1.53 o 
   0   5  16       21.73       20.64      1.47 o 
   1   5  16       28.54       29.68      2.65 o 
   2   5  16       97.22       88.77      5.35 o 
   3   5  16        0.15        0.14      1.24 o 
   4   5  16       26.66       24.23      2.99 o 
   5   5  16       31.72       31.48      2.81 o 
   6   5  16        3.90        4.33      1.76 o 
  -2   6  16       63.89       51.90      2.71 o 
  -1   6  16       19.67       14.70      1.52 o 
   0   6  16       29.84       26.39      2.02 o 
   1   6  16        1.41        2.15      1.51 o 
   2   6  16        2.68        1.42      1.38 o 
  -9   0  17        0.56        2.42      1.42 o 
  -7   0  17        3.08        5.77      1.21 o 
  -5   0  17      310.86      310.52      9.11 o 
  -3   0  17        2.05        1.32      1.04 o 
  -1   0  17       21.23       23.94      1.61 o 
   1   0  17       56.69       64.81      3.17 o 
   3   0  17        7.53        9.90      1.14 o 
   5   0  17      142.78      145.49      6.35 o 
   7   0  17       11.86       13.05      1.62 o 
   9   0  17       92.69       82.02      3.98 o 
 -10   1  17        0.08       -0.17      1.15 o 
  -9   1  17       13.72       14.96      1.32 o 
  -8   1  17       53.89       53.54      3.66 o 
  -7   1  17       15.93       15.97      1.04 o 
  -6   1  17      107.72      110.52      3.61 o 
  -5   1  17      124.21      129.87      4.41 o 
  -4   1  17      171.44      179.09      1.86 o 
  -3   1  17      353.41      381.39     11.65 o 
  -2   1  17       20.51       20.10      1.00 o 
  -1   1  17       28.73       34.00      1.20 o 
   0   1  17       36.78       39.69      1.25 o 
   1   1  17       60.74       72.63      1.55 o 
   2   1  17       94.45      106.09      2.74 o 
   3   1  17      209.74      226.23      5.46 o 
   4   1  17        0.00        0.29      0.86 o 
   5   1  17        0.16        0.63      1.02 o 
   6   1  17      354.27      355.90     22.98 o 
   7   1  17       11.78        9.77      1.42 o 
   8   1  17       92.08       79.08      5.94 o 
   9   1  17       17.48       16.55      1.71 o 
  10   1  17        0.27        1.37      1.90 o 
 -10   2  17        8.92        8.04      1.28 o 
  -9   2  17       39.73       42.62      3.83 o 
  -8   2  17        0.19       -0.22      0.95 o 
  -7   2  17       38.86       35.68      1.72 o 
  -6   2  17      101.42      102.85      4.15 o 
  -5   2  17       62.72       60.39      2.38 o 
  -4   2  17      206.55      204.86      6.02 o 
  -3   2  17       22.65       21.61      0.99 o 
  -2   2  17      168.77      160.16      3.34 o 
  -1   2  17       94.33       84.04      2.87 o 
   0   2  17        0.01       -0.68      0.90 o 
   1   2  17      182.44      180.28      6.41 o 
   2   2  17      232.28      247.94      6.24 o 
   3   2  17      126.77      128.38      2.02 o 
   4   2  17        3.31        5.23      1.24 o 
   5   2  17       14.56       17.27      1.35 o 
   6   2  17        1.51        3.07      1.44 o 
   7   2  17        2.95        3.52      1.05 o 
   8   2  17        7.43        6.06      1.21 o 
   9   2  17        5.05        5.02      1.40 o 
  -9   3  17        1.57        0.41      1.29 o 
  -8   3  17        0.94        2.69      1.08 o 
  -7   3  17       27.27       29.39      2.29 o 
  -6   3  17        0.24        0.39      0.84 o 
  -5   3  17       37.56       38.71      1.47 o 
  -4   3  17        0.27        0.31      0.86 o 
  -3   3  17        3.85        3.09      0.75 o 
  -2   3  17       14.66        8.19      0.82 o 
  -1   3  17        4.58        6.29      0.92 o 
   0   3  17        6.59       10.39      1.16 o 
   1   3  17        4.25        4.97      0.95 o 
   2   3  17      131.77      140.93      3.38 o 
   3   3  17       52.09       54.46      1.75 o 
   4   3  17       97.82      108.46      5.80 o 
   5   3  17        5.20        6.26      1.36 o 
   6   3  17        0.13        1.31      1.32 o 
   7   3  17        0.80       -0.25      1.34 o 
   8   3  17       25.00       26.89      3.31 o 
   9   3  17       18.89       12.52      2.50 o 
  -8   4  17        3.75        4.90      2.42 o 
  -7   4  17        1.01        1.39      1.10 o 
  -6   4  17        1.73        2.17      1.16 o 
  -5   4  17        2.61        3.15      0.87 o 
  -4   4  17        1.54        2.91      0.96 o 
  -3   4  17        5.28        5.11      0.98 o 
  -2   4  17        5.58        4.83      1.10 o 
  -1   4  17       21.45       19.16      1.48 o 
   0   4  17       32.04       34.25      1.76 o 
   1   4  17        2.64        1.42      1.26 o 
   2   4  17       27.07       27.12      1.61 o 
   3   4  17      100.79      106.30      3.22 o 
   4   4  17       48.36       48.14      4.10 o 
   5   4  17        0.49        2.00      1.69 o 
   6   4  17       89.72       96.96     10.52 o 
   7   4  17        4.71        3.44      1.57 o 
  -5   5  17        1.07        0.54      1.05 o 
  -4   5  17        8.70        9.95      1.42 o 
  -3   5  17       57.09       53.72      2.82 o 
  -2   5  17        0.27       -0.02      1.23 o 
  -1   5  17        1.39        2.72      1.29 o 
   0   5  17        1.64        2.71      1.44 o 
   1   5  17        0.83        2.10      1.25 o 
   2   5  17       14.07       13.52      1.56 o 
   3   5  17        8.54        8.07      2.17 o 
   4   5  17       14.73       13.39      2.21 o 
   5   5  17      129.03      102.50     12.76 o 
 -10   0  18        4.52        3.80      1.63 o 
  -8   0  18       98.65      117.64      8.40 o 
  -6   0  18      142.75      143.63      9.47 o 
  -4   0  18     1983.47     2113.17     66.06 o 
  -2   0  18      874.62      850.98     58.93 o 
   0   0  18      125.65      124.47     11.62 o 
   2   0  18       27.20       25.94      1.36 o 
   4   0  18      134.48      136.53      5.45 o 
   6   0  18       87.93       92.77      2.86 o 
   8   0  18        0.30        1.51      1.51 o 
  10   0  18       60.28       42.85      3.38 o 
 -10   1  18       70.66       68.65      6.11 o 
  -9   1  18        1.54        1.68      1.08 o 
  -8   1  18       17.04       14.53      1.14 o 
  -7   1  18        7.46        8.38      1.05 o 
  -6   1  18        0.84        0.95      0.98 o 
  -5   1  18        2.08        2.20      0.94 o 
  -4   1  18        3.67        4.21      0.80 o 
  -3   1  18       17.50       18.58      0.99 o 
  -2   1  18       31.62       33.40      1.34 o 
  -1   1  18       26.94       31.47      1.26 o 
   0   1  18       68.62       75.48      1.63 o 
   1   1  18       16.86       19.76      1.09 o 
   2   1  18      145.49      159.15      4.98 o 
   3   1  18        0.79        0.07      0.82 o 
   4   1  18      219.26      237.12      5.21 o 
   5   1  18       12.93       13.82      1.22 o 
   6   1  18       90.38       85.95      3.67 o 
   7   1  18        4.21        4.07      1.09 o 
   8   1  18        4.74        5.61      1.58 o 
   9   1  18       13.55       11.45      1.67 o 
  -9   2  18        0.54        0.70      1.17 o 
  -8   2  18        0.71        0.90      0.95 o 
  -7   2  18       23.82       23.86      1.91 o 
  -6   2  18        1.44        1.10      0.94 o 
  -5   2  18        1.52        2.97      0.79 o 
  -4   2  18        2.48        2.41      0.85 o 
  -3   2  18      155.94      160.97      7.33 o 
  -2   2  18        3.19        1.91      0.73 o 
  -1   2  18        0.09       -0.13      0.75 o 
   0   2  18       53.07       49.35      1.31 o 
   1   2  18        0.00        0.21      0.85 o 
   2   2  18       38.02       35.29      1.58 o 
   3   2  18      400.88      421.43      7.83 o 
   4   2  18       14.06       14.56      1.52 o 
   5   2  18       18.43       17.19      1.62 o 
   6   2  18      162.79      163.08      9.02 o 
   7   2  18        9.81       10.70      1.33 o 
   8   2  18        2.54        2.66      1.22 o 
   9   2  18        0.01        0.35      1.38 o 
  -8   3  18        1.75        1.26      1.10 o 
  -7   3  18        1.75        0.65      1.02 o 
  -6   3  18       27.82       23.18      1.26 o 
  -5   3  18       17.29       17.20      1.89 o 
  -4   3  18       26.76       33.91      1.63 o 
  -3   3  18        1.95        3.15      0.74 o 
  -2   3  18        9.89        8.90      1.01 o 
  -1   3  18      113.12      111.34      4.03 o 
   0   3  18       17.80       18.13      1.27 o 
   1   3  18        3.66        5.44      1.04 o 
   2   3  18        0.17        1.98      1.14 o 
   3   3  18       14.28       14.47      1.19 o 
   4   3  18       78.21       82.11      2.14 o 
   5   3  18       13.72       16.38      1.55 o 
   6   3  18       16.70       19.99      1.87 o 
   7   3  18        2.73        2.57      1.75 o 
   8   3  18       48.39       39.25      2.21 o 
  -7   4  18       18.21       16.94      1.13 o 
  -6   4  18       63.64       57.15      2.17 o 
  -5   4  18       43.09       45.35      2.29 o 
  -4   4  18        8.60        9.28      1.00 o 
  -3   4  18       19.30       17.40      1.77 o 
  -2   4  18        6.46        5.66      1.05 o 
  -1   4  18        4.77        6.05      1.01 o 
   0   4  18      114.19      123.61      5.00 o 
   1   4  18       14.67       19.36      1.52 o 
   2   4  18       39.17       38.00      1.72 o 
   3   4  18        0.11        1.30      1.29 o 
   4   4  18       11.36       12.95      1.61 o 
   5   4  18       52.13       48.38      3.55 o 
   6   4  18        3.56        5.02      1.85 o 
   7   4  18       18.30       14.64      1.93 o 
  -5   5  18        1.53        1.10      1.12 o 
  -4   5  18      153.03      139.23     11.13 o 
  -3   5  18       37.23       31.61      3.75 o 
  -2   5  18        1.29        1.64      1.12 o 
  -1   5  18       13.58       11.04      1.51 o 
   0   5  18       28.32       33.46      2.36 o 
   1   5  18       90.90       77.50      4.53 o 
   2   5  18       17.47       17.85      1.43 o 
   3   5  18        0.76        2.02      3.62 o 
   4   5  18       26.87       19.63      2.00 o 
  -9   0  19       81.60       84.61      9.99 o 
  -7   0  19        6.30        7.32      1.41 o 
  -5   0  19       29.65       28.43      1.62 o 
  -3   0  19      128.79      142.29      6.05 o 
  -1   0  19        4.73        4.09      1.46 o 
   1   0  19        0.00        0.48      1.40 o 
   3   0  19      159.85      179.77      4.47 o 
   5   0  19       30.77       31.62      1.59 o 
   7   0  19       25.64       27.32      1.93 o 
   9   0  19       11.79       10.40      2.66 o 
  -9   1  19       16.40       16.76      1.72 o 
  -8   1  19       21.73       23.43      2.05 o 
  -7   1  19        0.00        0.16      1.01 o 
  -6   1  19       71.59       78.54      2.65 o 
  -5   1  19       27.47       30.59      1.59 o 
  -4   1  19        0.12       -0.14      0.80 o 
  -3   1  19       52.65       58.29      2.46 o 
  -2   1  19       37.48       38.52      1.20 o 
  -1   1  19       73.19       70.18      1.64 o 
   0   1  19        5.09        7.69      1.00 o 
   1   1  19       36.08       37.83      1.42 o 
   2   1  19        7.30        8.68      1.15 o 
   3   1  19       22.19       23.58      1.09 o 
   4   1  19      761.93      800.41     29.51 o 
   5   1  19      187.51      188.42      4.44 o 
   6   1  19       30.54       29.64      1.86 o 
   7   1  19       14.54       14.06      1.35 o 
   8   1  19        0.02        0.54      1.18 o 
   9   1  19       19.55       15.54      3.07 o 
  -9   2  19       13.19        8.42      1.16 o 
  -8   2  19       28.61       27.18      1.75 o 
  -7   2  19       55.12       52.17      3.03 o 
  -6   2  19       70.41       68.07      2.76 o 
  -5   2  19        3.47        4.56      0.94 o 
  -4   2  19        4.01        3.38      0.89 o 
  -3   2  19       28.44       35.04      1.67 o 
  -2   2  19       30.03       30.82      1.58 o 
  -1   2  19       38.11       39.60      1.18 o 
   0   2  19       30.87       31.47      1.23 o 
   1   2  19       86.46       87.41      2.52 o 
   2   2  19       90.05       96.95      2.16 o 
   3   2  19        5.73        6.86      1.01 o 
   4   2  19       15.38       17.49      1.26 o 
   5   2  19        8.99        5.54      1.53 o 
   6   2  19        2.67        3.14      1.41 o 
   7   2  19        1.16        1.30      1.25 o 
   8   2  19        0.72       -0.06      1.34 o 
   9   2  19        3.93        3.42      2.15 o 
  -8   3  19        1.50        0.43      1.28 o 
  -7   3  19       21.65       20.93      1.98 o 
  -6   3  19       33.69       37.96      3.28 o 
  -5   3  19       13.02       15.50      1.13 o 
  -4   3  19        0.51        1.51      1.10 o 
  -3   3  19        9.75        7.08      0.96 o 
  -2   3  19       75.00       79.63      3.48 o 
  -1   3  19       78.96       76.53      3.72 o 
   0   3  19       40.51       38.93      2.78 o 
   1   3  19        8.99       10.64      1.18 o 
   2   3  19        0.35        1.01      1.07 o 
   3   3  19       13.88       14.46      1.30 o 
   4   3  19        2.72        3.98      1.42 o 
   5   3  19        5.54        4.56      1.74 o 
   6   3  19        0.09        0.36      1.46 o 
   7   3  19        0.79        1.54      1.59 o 
   8   3  19        8.54        4.71      1.57 o 
  -6   4  19       46.22       39.41      2.58 o 
  -5   4  19        3.45        1.76      1.06 o 
  -4   4  19        1.43        2.65      1.10 o 
  -3   4  19       50.95       50.42      1.79 o 
  -2   4  19       27.55       23.14      1.59 o 
  -1   4  19        1.84        2.34      1.03 o 
   0   4  19       24.66       27.68      1.50 o 
   1   4  19       15.32       16.21      1.49 o 
   2   4  19        0.00       -0.05      1.39 o 
   3   4  19       32.18       29.65      1.77 o 
   4   4  19        2.86        3.73      1.28 o 
   5   4  19       56.15       49.03      4.47 o 
   6   4  19       19.93       21.64      3.33 o 
  -4   5  19       47.98       48.25      3.17 o 
  -3   5  19        1.78        1.34      1.16 o 
  -2   5  19       14.65       14.95      1.42 o 
  -1   5  19        6.80        5.34      1.66 o 
   0   5  19       26.12       26.06      1.53 o 
   1   5  19       96.55       84.41      3.40 o 
   2   5  19        1.32        2.02      1.86 o 
   3   5  19       14.90       12.99      3.63 o 
   4   5  19       15.79       12.30      2.77 o 
  -8   0  20       11.93       12.03      1.73 o 
  -6   0  20       44.71       51.50      5.13 o 
  -4   0  20      129.44      129.24      4.60 o 
  -2   0  20      304.46      326.69      8.96 o 
   0   0  20       30.91       27.77      1.87 o 
   2   0  20        9.77       11.56      1.37 o 
   4   0  20      343.16      368.13      6.33 o 
   6   0  20      203.66      199.36     10.87 o 
   8   0  20      113.45      100.39      3.90 o 
  -9   1  20       13.54       12.46      1.33 o 
  -8   1  20       21.50       20.95      1.92 o 
  -7   1  20        2.85        2.74      1.02 o 
  -6   1  20       24.86       24.78      1.26 o 
  -5   1  20        0.01        0.56      0.92 o 
  -4   1  20      297.99      326.61      7.89 o 
  -3   1  20      393.93      431.01     13.80 o 
  -2   1  20      136.67      151.11      6.39 o 
  -1   1  20       31.17       35.01      1.45 o 
   0   1  20       43.29       48.07      1.49 o 
   1   1  20      126.21      138.14      2.83 o 
   2   1  20        6.31        5.36      1.02 o 
   3   1  20        3.32        2.45      0.94 o 
   4   1  20      123.89      133.48      4.93 o 
   5   1  20        2.20        1.73      0.97 o 
   6   1  20       29.40       25.33      1.50 o 
   7   1  20        0.00        0.52      1.33 o 
   8   1  20        8.59        7.36      1.31 o 
   9   1  20        1.71        2.08      1.78 o 
  -8   2  20        1.31        1.11      1.13 o 
  -7   2  20       24.88       24.91      1.72 o 
  -6   2  20      119.09      120.38      6.75 o 
  -5   2  20        0.24        0.73      0.97 o 
  -4   2  20        8.77       10.98      1.20 o 
  -3   2  20        0.95        1.40      1.16 o 
  -2   2  20        2.65        5.87      0.90 o 
  -1   2  20      136.66      126.57      3.26 o 
   0   2  20        7.82        7.82      0.90 o 
   1   2  20       26.17       25.78      1.27 o 
   2   2  20       26.34       27.79      1.42 o 
   3   2  20       88.85       90.85      1.82 o 
   4   2  20       93.53       93.41      1.95 o 
   5   2  20        7.28        6.82      1.52 o 
   6   2  20        2.43        1.78      1.24 o 
   7   2  20        3.10        3.32      1.52 o 
   8   2  20        3.33        1.79      1.44 o 
  -7   3  20        3.62        4.70      1.17 o 
  -6   3  20       41.38       38.19      2.81 o 
  -5   3  20        0.36        2.10      1.16 o 
  -4   3  20       76.67       78.79      3.43 o 
  -3   3  20        1.59        0.75      0.80 o 
  -2   3  20        0.00        1.46      0.75 o 
  -1   3  20        1.25        1.95      1.16 o 
   0   3  20        2.09        3.83      1.07 o 
   1   3  20        2.01        2.79      1.21 o 
   2   3  20       31.09       29.18      1.50 o 
   3   3  20        7.60        8.76      1.46 o 
   4   3  20        4.58        4.02      1.52 o 
   5   3  20        0.67        2.13      1.46 o 
   6   3  20        0.82        1.18      1.75 o 
   7   3  20       87.02       75.50      6.61 o 
  -6   4  20        2.05        1.67      1.17 o 
  -5   4  20        4.40        2.69      1.06 o 
  -4   4  20       30.08       32.64      1.70 o 
  -3   4  20       12.02       13.02      1.06 o 
  -2   4  20        5.11        5.28      1.12 o 
  -1   4  20        0.69        0.27      1.41 o 
   0   4  20        7.95        7.64      1.30 o 
   1   4  20       35.73       34.98      1.86 o 
   2   4  20       45.40       44.81      5.07 o 
   3   4  20       20.67       21.09      1.99 o 
   4   4  20        2.05        2.26      1.35 o 
   5   4  20        8.28        8.03      2.07 o 
  -3   5  20       21.06       16.22      2.88 o 
  -2   5  20       22.22       20.19      1.57 o 
  -1   5  20       42.32       38.22      1.89 o 
   0   5  20       26.96       18.91      1.89 o 
   1   5  20        1.73        2.89      1.70 o 
   2   5  20        1.97        2.29      1.96 o 
  -7   0  21        2.19        3.56      1.48 o 
  -5   0  21       61.62       63.92      3.11 o 
  -3   0  21       12.57       11.15      1.82 o 
  -1   0  21       16.80       22.20      1.69 o 
   1   0  21       15.09       11.67      1.75 o 
   3   0  21        1.50        1.22      1.38 o 
   5   0  21        8.37        8.32      1.37 o 
   7   0  21      178.88      163.43     11.33 o 
  -8   1  21       18.27       16.75      1.37 o 
  -7   1  21        0.93        1.33      1.09 o 
  -6   1  21        0.00        1.72      0.90 o 
  -5   1  21        3.93        3.64      0.99 o 
  -4   1  21       18.90       19.43      1.18 o 
  -3   1  21       64.00       72.75      1.52 o 
  -2   1  21        4.90        6.15      1.32 o 
  -1   1  21      164.34      178.27      4.56 o 
   0   1  21       98.41      103.84      2.93 o 
   1   1  21       20.49       23.84      1.24 o 
   2   1  21      115.41      127.62      3.40 o 
   3   1  21       78.57       82.02      2.14 o 
   4   1  21       31.37       29.28      1.28 o 
   5   1  21       15.05       15.16      1.27 o 
   6   1  21        0.00        0.08      1.08 o 
   7   1  21       30.40       26.92      1.71 o 
   8   1  21        8.35        6.02      1.38 o 
  -8   2  21        3.24        1.65      1.32 o 
  -7   2  21        0.81       -0.79      1.23 o 
  -6   2  21        0.51        1.69      1.12 o 
  -5   2  21       18.20       21.31      1.30 o 
  -4   2  21       55.32       60.20      1.98 o 
  -3   2  21       36.20       40.95      1.34 o 
  -2   2  21      181.24      186.61      7.64 o 
  -1   2  21       33.85       27.59      1.27 o 
   0   2  21        0.40        0.51      0.82 o 
   1   2  21       14.62       17.49      1.34 o 
   2   2  21       55.97       58.52      1.72 o 
   3   2  21        4.95        4.89      1.06 o 
   4   2  21        1.38        1.35      1.14 o 
   5   2  21       47.05       40.26      2.62 o 
   6   2  21       10.04        9.09      1.80 o 
   7   2  21        7.08        6.62      1.41 o 
  -7   3  21        0.11        0.90      1.33 o 
  -6   3  21       25.35       24.01      1.86 o 
  -5   3  21       83.37       80.62      5.10 o 
  -4   3  21        3.16        2.70      0.93 o 
  -3   3  21        7.67        6.84      1.18 o 
  -2   3  21        4.13        2.86      0.99 o 
  -1   3  21        5.03        6.67      1.19 o 
   0   3  21        0.88        0.57      1.44 o 
   1   3  21       22.26       22.94      1.47 o 
   2   3  21       61.20       61.02      1.85 o 
   3   3  21        0.24        1.34      1.16 o 
   4   3  21        0.27        0.57      1.32 o 
   5   3  21        7.94        6.45      1.70 o 
   6   3  21       13.31       11.47      2.09 o 
  -5   4  21        0.22       -0.18      1.08 o 
  -4   4  21       43.68       41.29      1.89 o 
  -3   4  21        9.48        9.15      1.17 o 
  -2   4  21        0.97        1.24      1.17 o 
  -1   4  21        0.14        1.10      1.26 o 
   0   4  21       10.83        9.40      1.35 o 
   1   4  21        0.21       -0.52      1.66 o 
   2   4  21        5.03        5.02      1.88 o 
   3   4  21       54.18       53.20      2.44 o 
   4   4  21        0.36        0.23      1.58 o 
   5   4  21        0.28        0.03      1.46 o 
  -8   0  22        5.09        4.68      1.97 o 
  -6   0  22       22.77       24.14      2.31 o 
  -4   0  22       33.19       35.78      1.86 o 
  -2   0  22        2.82        2.80      1.76 o 
   0   0  22       20.15       22.73      1.99 o 
   2   0  22        0.31        0.33      1.19 o 
   4   0  22        6.58        5.86      1.65 o 
   6   0  22       14.64       13.33      1.55 o 
   8   0  22        0.40        3.08      2.48 o 
  -8   1  22       44.92       37.19      2.61 o 
  -7   1  22       39.33       42.94      1.68 o 
  -6   1  22       10.78       12.86      1.25 o 
  -5   1  22       94.51      102.22      3.89 o 
  -4   1  22        0.22        1.70      1.05 o 
  -3   1  22      171.28      191.54      6.26 o 
  -2   1  22        6.23        5.91      1.10 o 
  -1   1  22        3.46        5.43      1.18 o 
   0   1  22        6.52        8.16      1.31 o 
   1   1  22       42.80       44.78      1.45 o 
   2   1  22        3.74        3.64      0.93 o 
   3   1  22      117.94      113.80      3.06 o 
   4   1  22      191.32      188.60      4.49 o 
   5   1  22       22.25       21.59      1.24 o 
   6   1  22       18.58       14.69      1.19 o 
   7   1  22        0.29        1.61      1.15 o 
  -7   2  22       11.84       10.92      1.48 o 
  -6   2  22        5.23        3.92      1.44 o 
  -5   2  22        9.69        9.28      1.32 o 
  -4   2  22       12.39       12.61      1.24 o 
  -3   2  22       46.72       51.24      1.70 o 
  -2   2  22       14.00       14.01      1.36 o 
  -1   2  22        2.38        4.64      1.06 o 
   0   2  22      139.39      156.38      2.39 o 
   1   2  22       27.81       32.94      1.25 o 
   2   2  22        8.74        7.20      1.24 o 
   3   2  22       72.05       77.44      1.98 o 
   4   2  22        0.40       -0.26      1.14 o 
   5   2  22       39.58       38.30      2.96 o 
   6   2  22        0.58        0.72      1.62 o 
   7   2  22       13.67       11.44      1.54 o 
  -6   3  22        1.23        1.77      1.17 o 
  -5   3  22        4.65        6.86      1.29 o 
  -4   3  22        0.07        0.80      1.05 o 
  -3   3  22       13.19       15.45      1.24 o 
  -2   3  22        2.84        4.41      1.24 o 
  -1   3  22       11.66       10.55      1.24 o 
   0   3  22        1.35        3.72      1.51 o 
   1   3  22       15.81       17.14      1.42 o 
   2   3  22        8.41        9.46      1.47 o 
   3   3  22       12.25       12.85      1.26 o 
   4   3  22       23.91       20.36      2.02 o 
   5   3  22        0.67        1.22      1.32 o 
   6   3  22        3.21        2.87      1.55 o 
  -4   4  22       31.98       27.14      1.55 o 
  -3   4  22       56.00       51.08      1.46 o 
  -2   4  22        0.01        0.60      1.38 o 
  -1   4  22        0.86        1.86      1.76 o 
   0   4  22        0.40        2.07      1.99 o 
   1   4  22       38.80       37.58      2.25 o 
   2   4  22       19.74       22.87      2.54 o 
   3   4  22        0.56        1.34      2.08 o 
   4   4  22        4.12        3.07      2.35 o 
  -7   0  23        5.83        2.34      1.45 o 
  -5   0  23      106.23      103.47      8.39 o 
  -3   0  23      121.12      121.50      2.91 o 
  -1   0  23        4.62        4.81      1.83 o 
   1   0  23       80.60       84.75      2.76 o 
   3   0  23        5.90        3.92      1.44 o 
   5   0  23     1223.31     1165.36     62.11 o 
   7   0  23       70.20       52.49      5.57 o 
  -7   1  23        0.70        0.86      1.18 o 
  -6   1  23        9.12        8.58      1.26 o 
  -5   1  23        5.27        8.43      1.23 o 
  -4   1  23       18.64       18.96      1.24 o 
  -3   1  23      249.99      275.35      6.09 o 
  -2   1  23       17.38       21.71      1.57 o 
  -1   1  23      103.67      105.48      3.90 o 
   0   1  23        6.92        7.20      1.11 o 
   1   1  23        1.49        1.84      1.08 o 
   2   1  23       11.03       10.63      1.07 o 
   3   1  23       19.23       18.74      1.15 o 
   4   1  23        3.22        3.61      1.05 o 
   5   1  23       16.36       15.92      1.41 o 
   6   1  23       10.57        9.87      1.24 o 
   7   1  23       34.49       25.63      1.57 o 
  -6   2  23       12.22       12.14      1.50 o 
  -5   2  23        5.44        8.62      1.31 o 
  -4   2  23        2.54        3.12      1.14 o 
  -3   2  23       80.20       86.82      4.87 o 
  -2   2  23       61.79       58.30      1.86 o 
  -1   2  23        0.09        0.17      1.06 o 
   0   2  23        5.67        6.44      1.14 o 
   1   2  23        6.70        6.47      1.10 o 
   2   2  23        1.19        2.20      1.08 o 
   3   2  23        0.41        0.67      1.26 o 
   4   2  23        2.77        2.83      1.46 o 
   5   2  23        0.81        0.75      1.46 o 
   6   2  23       26.36       22.51      2.78 o 
  -5   3  23       79.33       72.62      4.14 o 
  -4   3  23       11.46        9.90      1.20 o 
  -3   3  23        1.21        0.74      1.15 o 
  -2   3  23      131.31      128.99      5.45 o 
  -1   3  23       19.59       19.75      1.48 o 
   0   3  23        1.56        1.65      1.31 o 
   1   3  23        3.93        2.51      1.41 o 
   2   3  23       27.20       26.56      1.84 o 
   3   3  23        5.24        5.78      1.43 o 
   4   3  23       20.42       18.55      1.85 o 
   5   3  23        6.43        3.56      1.60 o 
  -2   4  23        3.86        4.49      1.33 o 
  -1   4  23       41.91       36.14      2.16 o 
   0   4  23        0.81        1.60      1.84 o 
   1   4  23       73.24       63.54      4.20 o 
   2   4  23       35.98       32.07      4.29 o 
  -6   0  24        3.90        2.63      1.68 o 
  -4   0  24        3.22        1.80      1.71 o 
  -2   0  24       94.62      112.52      4.30 o 
   0   0  24       13.84       13.77      1.83 o 
   2   0  24        0.17        0.73      1.61 o 
   4   0  24        2.89        3.16      1.57 o 
   6   0  24       13.01       10.60      2.06 o 
  -6   1  24        0.09       -0.68      1.29 o 
  -5   1  24       32.08       36.01      1.57 o 
  -4   1  24        1.37        3.56      1.14 o 
  -3   1  24        0.73        0.54      1.19 o 
  -2   1  24        0.40        1.15      1.43 o 
  -1   1  24       76.27       73.93      2.10 o 
   0   1  24       84.63       85.50      2.11 o 
   1   1  24       20.63       21.12      1.45 o 
   2   1  24        4.11        3.35      1.17 o 
   3   1  24        4.01        3.77      1.16 o 
   4   1  24       12.27       10.90      1.23 o 
   5   1  24        1.24        1.60      1.13 o 
   6   1  24       11.63        8.78      1.33 o 
  -6   2  24       21.47       21.11      1.59 o 
  -5   2  24       11.93       12.96      1.61 o 
  -4   2  24        8.63        9.67      1.41 o 
  -3   2  24       14.25       12.80      1.72 o 
  -2   2  24       77.30       88.47      1.85 o 
  -1   2  24       85.70       92.56      2.45 o 
   0   2  24        0.28        0.43      1.17 o 
   1   2  24       61.57       64.86      1.73 o 
   2   2  24       35.94       35.17      1.58 o 
   3   2  24        5.86        5.74      1.11 o 
   4   2  24        1.38        1.62      1.48 o 
   5   2  24        0.37        0.69      1.56 o 
  -4   3  24        1.18        2.70      1.18 o 
  -3   3  24       33.52       36.16      1.80 o 
  -2   3  24       19.40       18.80      1.46 o 
  -1   3  24       10.87       11.76      1.38 o 
   0   3  24        0.36        1.19      1.33 o 
   1   3  24        0.00        1.38      1.35 o 
   2   3  24       38.45       34.29      1.86 o 
   3   3  24        1.69        1.02      1.64 o 
   4   3  24       38.49       28.52      2.44 o 
  -5   0  25        3.65        3.26      2.28 o 
  -3   0  25        2.67        2.83      1.52 o 
  -1   0  25       60.44       59.29      2.63 o 
   1   0  25       50.78       53.79      2.94 o 
   3   0  25       96.76       98.26      4.56 o 
   5   0  25       35.61       32.80      2.10 o 
  -5   1  25       16.42       15.40      1.34 o 
  -4   1  25       14.03       17.83      1.40 o 
  -3   1  25       10.77       11.43      1.47 o 
  -2   1  25        1.26        0.69      1.53 o 
  -1   1  25        0.08        1.10      1.45 o 
   0   1  25       12.10        9.81      1.30 o 
   1   1  25        1.32        1.74      1.30 o 
   2   1  25        4.43        5.98      1.06 o 
   3   1  25        0.54        0.50      1.14 o 
   4   1  25        7.25        6.81      1.32 o 
   5   1  25       29.22       23.04      1.73 o 
  -5   2  25        3.39        0.45      1.83 o 
  -4   2  25        2.49        2.59      1.45 o 
  -3   2  25       41.71       39.55      1.98 o 
  -2   2  25        0.76        0.59      1.18 o 
  -1   2  25        6.00        4.73      1.29 o 
   0   2  25        6.86        7.51      1.40 o 
   1   2  25        4.74        4.23      1.24 o 
   2   2  25       32.54       34.70      1.71 o 
   3   2  25       35.62       32.85      2.08 o 
   4   2  25        0.27        0.07      1.29 o 
  -2   3  25       42.54       36.13      3.68 o 
  -1   3  25       40.31       34.74      1.98 o 
   0   3  25        0.18        2.38      1.49 o 
   1   3  25       15.62       13.04      1.65 o 
   2   3  25        3.20        3.27      1.63 o 
  -4   0  26       82.84       93.21      2.93 o 
  -2   0  26        5.40        5.24      2.23 o 
   0   0  26      104.21      106.06      3.43 o 
   2   0  26       15.15       16.85      2.35 o 
   4   0  26      178.17      150.40     11.86 o 
  -4   1  26       13.53       13.50      1.62 o 
  -3   1  26        2.93        3.41      1.49 o 
  -2   1  26       20.92       22.29      1.78 o 
  -1   1  26        0.76        1.55      1.54 o 
   0   1  26        0.07        0.51      1.24 o 
   1   1  26        7.13        6.58      1.50 o 
   2   1  26        1.50        0.88      1.24 o 
   3   1  26        3.08        3.50      1.21 o 
   4   1  26        1.53        2.18      1.18 o 
  -3   2  26        0.16        1.23      1.37 o 
  -2   2  26      118.08      119.78      2.35 o 
  -1   2  26        7.91        4.85      1.23 o 
   0   2  26        9.94        9.32      1.28 o 
   1   2  26        4.36        3.35      1.32 o 
   2   2  26       11.57       11.22      1.33 o 
   3   2  26        0.87        0.40      1.30 o 
  -3   0  27        1.98        1.77      1.82 o 
  -1   0  27       20.92       20.61      2.02 o 
   1   0  27        9.71        9.71      1.85 o 
   3   0  27        8.97        7.46      2.09 o 
  -3   1  27        2.12        2.87      1.49 o 
  -2   1  27        0.12        1.63      1.51 o 
  -1   1  27        4.38        4.26      1.41 o 
   0   1  27       15.96       17.62      1.47 o 
   1   1  27       44.61       44.61      1.81 o 
   2   1  27       24.40       26.12      1.55 o 
   0   2  27       35.60       30.35      2.89 o 
   0   0  28        7.91        6.40      2.58 o 
                                                 
